# Supplementary material for: Rapid groundwater decline and some cases of recovery in aquifers globally
Source: Nature. 2024 Jan 24;625(7996):715–21. doi: 10.1038/s41586-023-06879-8 (PMC10808077; doi:10.1038/s41586-023-06879-8)
Supplement: Supplementary file 3 — Source Data Fig. 1–4 [file 41586_2023_6879_MOESM3_ESM.zip]

Archive with 12 entries (12 files):
- SourceDataFig1.csv
- SourceDataFig2.cpg
- SourceDataFig2.dbf
- SourceDataFig2.kmz
- SourceDataFig2.prj
- SourceDataFig2.sbn
- SourceDataFig2.sbx
- SourceDataFig2.shp
- SourceDataFig2.shp.xml
- SourceDataFig2.shx
- SourceDataFig3.csv
- SourceDataFig4.csv
