# Supplementary material for: Rapid groundwater decline and some cases of recovery in aquifers globally
Source: Nature. 2024 Jan 24;625(7996):715–21. doi: 10.1038/s41586-023-06879-8 (PMC10808077; doi:10.1038/s41586-023-06879-8)
Supplement: Supplementary file 3 — Source Data Fig. 1–4 [file 41586_2023_6879_MOESM3_ESM.zip › SourceDataFig1.csv]

Latitude	Longitude	21stCenturyTheilSenSlope_m_per_year
49.0788	-111.3331	-0.003601667
49.4723	-110.9687	-0.038777418
49.4504	-111.4416	0.105616667
49.2376	-111.3512	0.065544118
49.1437	-111.8901	-0.008186538
49.3784	-112.203	-0.038131015
49.3784	-112.203	-0.053821214
49.1154	-112.0112	-0.012289697
49.6829	-111.4245	0.010613158
51.9381	-113.6424	-0.106848182
51.9668	-113.5512	-0.024766917
52.6834	-113.5956	-1.82375
52.7452	-113.9724	-0.017642
52.0117	-114.2128	-0.012787143
52.0408	-114.3142	-0.100291188
53.5859	-116.4112	0.120058571
51.2343	-114.0002	-0.00827225
52.0444	-114.2842	-0.012709
51.4164	-114.1144	-0.0027
51.4164	-114.1143	0.046488286
51.332	-113.6141	-0.506714286
51.7656	-113.9732	0.000716313
52.6254	-114.0534	0.291908
53.127	-114.3611	-0.00394
53.127	-114.361	-0.031079667
53.1269	-114.3614	-0.009210529
53.1268	-114.3613	-0.0221075
53.1269	-114.3614	-0.000165
53.1268	-114.3613	-0.013347014
52.0572	-114.6838	-0.00875
52.1027	-113.4445	-0.017198889
52.1029	-113.4393	-0.009553681
53.1551	-115.0397	0.099561111
53.155	-115.0397	-0.059107875
51.4926	-113.5522	-0.00241875
37.814	-100.4189	0.476358857
37.9278	-100.7818	1.003808
37.9745	-101.1759	0.630427778
37.9783	-101.1892	0.541909
37.9799	-101.1389	0.928877714
37.9799	-101.1389	0.595381591
37.9799	-101.1388	0.5652135
37.9799	-101.1388	0.554355
37.9799	-101.1388	0.563753
38.0149	-100.9294	1.8923
38.0187	-100.7301	0.254677778
38.046	-101.1205	1.33546
38.072	-101.0382	0.967233333
38.103	-100.9656	0.420929
37.8056	-100.3685	0.93051
37.8134	-100.4179	0.874776
37.8384	-100.289	0.249535808
37.8664	-100.6452	1.126018543
37.8828	-100.4718	0.766825833
37.8847	-101.3657	-0.0136398
37.8942	-100.5543	0.75552625
37.9142	-100.4293	0.657606667
37.9164	-100.331	0.331542798
37.9328	-100.7182	0.99974
37.9353	-100.3163	0.268804345
37.937	-100.7913	0.9906
37.9406	-100.4051	0.264415417
37.9434	-99.98958	0.06401
37.9506	-101.2493	0.236346833
37.9553	-100.0587	0.029482773
37.9589	-100.6088	0.520845952
37.9597	-100.506	0.440351333
37.96	-100.554	0.456285833
37.9697	-100.2501	0.093471667
37.972	-100.316	0.236571538
37.9756	-100.9532	1.732595625
37.9756	-100.9532	0.804891364
37.9847	-100.8163	0.82804
37.9864	-99.93457	-0.134568917
37.9992	-101.0102	1.669237
38.0014	-100.2182	0.038515455
38.0017	-100.4921	0.13944625
38.0092	-100.8768	1.4698975
38.0159	-101.3043	0.194564167
38.0161	-101.2493	0.21249
38.0192	-100.951	1.82081754
38.0295	-100.554	0.107821667
38.0303	-100.2065	0.05969
38.0303	-100.3776	0.0762
38.0314	-101.1207	1.534819857
38.032	-100.9099	1.471748571
38.0336	-101.0507	1.185164167
38.0339	-100.6635	0.130655536
38.0356	-100.2657	0.200233125
38.0381	-101.0724	1.581694286
38.0481	-101.0824	1.476162115
38.0581	-101.1754	0.3811535
38.0592	-100.7418	0.234972727
38.0622	-101.1207	1.269921923
38.0764	-100.7071	0.146302
38.0795	-100.6224	0.140090629
38.0811	-101.2863	0.06096
38.0834	-101.1852	-0.004318333
38.0861	-101.3868	0.018832143
38.1	-100.8996	0.43094
38.1017	-101.3768	-0.03556
38.1061	-101.0282	0.2962655
38.6974	-101.5228	0.3878575
38.7348	-101.7485	0.6164575
38.8272	-101.8713	0.817169
38.1203	-101.1324	-0.02095625
38.1209	-100.844	0.353277381
38.1353	-101.0949	0.262127727
38.1589	-100.8554	0.315975833
38.1928	-100.7004	0.051663417
38.1986	-100.794	0.150363
38.2042	-100.9738	0.500035268
38.2056	-102.0832	0.060325833
38.2117	-100.8621	0.42011609
38.2164	-102.2105	-0.026242652
38.2395	-101.6491	-0.17107
38.2461	-102.253	0.194462
38.2481	-102.1921	-0.075091818
38.2539	-102.0668	0.347472
38.2659	-101.0302	0.0033025
38.2636	-102.1152	0.1408425
38.2683	-102.2135	0.063668889
38.2697	-100.9157	0.338835833
38.2742	-102.0938	0.12954
38.2797	-102.3016	-0.213795714
38.2878	-100.9021	0.4693925
38.2945	-102.1407	-0.099646154
38.3011	-101.2449	-0.051816
38.3072	-100.9663	0.0508
38.3111	-101.546	0.064414667
38.3222	-101.0629	0.088395
38.3256	-102.3163	-0.540802143
38.337	-100.9779	0.209702
38.3483	-102.0677	0.03924125
38.355	-101.5666	0.043107143
38.3622	-100.8768	0.153035
38.3731	-100.9965	-0.024994
38.382	-101.1171	0.000609
38.3936	-101.3874	-0.027432857
38.4003	-100.9485	0.320729722
38.4086	-101.2843	0.041656667
38.4239	-101.2177	0.093878
38.4261	-102.1552	0.048768
38.4275	-100.9049	0.24892
38.4311	-101.006	0.031263429
38.4384	-101.1352	0.021335
38.4403	-101.2202	0.069087778
38.4425	-101.5571	0.048091111
38.4511	-101.0707	-0.0213355
38.4647	-101.3557	0.065026667
38.4656	-101.0315	0.299211667
38.4753	-101.5385	0.2179325
38.4781	-100.7021	-0.004103077
38.4786	-101.5707	0.142578889
38.4809	-101.4882	-0.36576
38.4811	-101.4196	0.181138571
38.4814	-100.5954	-0.032245794
38.4825	-100.2629	0.033528333
38.4839	-101.1513	0.0182875
38.4859	-101.2799	0.075730769
38.4903	-100.4554	0.225043333
38.4964	-100.831	0.116967125
38.5078	-101.6746	0.05461
38.5092	-101.2182	0.018990769
38.5128	-100.9974	0.391160476
38.5142	-100.5235	0.106650673
38.5184	-101.1079	0.029463333
38.5192	-101.4927	0.24638
38.525	-100.5957	0.116931818
38.525	-100.6443	0.120178214
38.5289	-100.7204	0.120802583
38.5295	-102.0693	-0.01543
38.532	-100.4099	0.103632308
38.5339	-101.3649	0.27519
38.5361	-101.3099	0.415594833
38.5389	-101.786	0.10668
38.5395	-100.4765	0.080877986
38.5408	-100.2818	0.012992875
38.5408	-101.5293	0.18288
38.542	-101.1815	0.341376667
38.5447	-101.4196	0.491066667
38.5464	-101.9605	0.0006858
38.5472	-101.0252	0.118194444
38.5475	-101.2365	0.2234175
38.5539	-100.3826	0.166497083
38.5556	-100.3368	0.030045
38.5578	-100.7871	0.321345714
38.5681	-101.6113	0.163595467
38.5683	-101.5293	0.10189
38.5686	-100.6676	0.215739385
38.5706	-101.3582	0.5875
38.5711	-101.2277	0.2868925
38.5717	-101.7329	0.10629875
38.5758	-100.5938	0.17031
38.58	-101.0804	0.169381429
38.5828	-101.7677	0.042797917
38.5958	-100.516	0.192785833
38.5975	-100.4657	0.146612
38.5975	-101.431	0.217679167
38.5997	-100.7479	0.223793846
38.6109	-101.154	0.211281818
38.6145	-101.2918	0.201168462
38.6233	-100.7949	0.094487857
38.6267	-100.5346	0.105809286
38.6272	-100.9727	0.085342273
38.6286	-100.506	0.1169675
38.6286	-100.661	0.0739125
38.6325	-101.3468	0.301921111
38.6345	-101.1082	0.153008
38.6375	-101.6979	0.191207976
38.6414	-101.4516	0.326839231
38.6414	-101.4927	0.265853333
38.6414	-101.903	0.336804
38.6433	-100.5851	0.106462857
38.6525	-101.9568	0.068276
38.6545	-101.0168	0.11333
38.6578	-100.7596	0.116797083
38.6581	-101.1452	0.06057875
38.6614	-101.7704	0.394232698
38.665	-101.7238	0.267842917
38.667	-100.8668	-0.039624444
38.6706	-101.4379	0.258248182
38.6745	-101.0902	0.155448571
38.687	-102.1607	-0.396474615
38.6942	-101.5974	0.329186667
38.7033	-101.8218	0.568452
38.7106	-102.013	-0.0127
38.7195	-101.8724	0.453237
38.7231	-101.6229	0.390145
38.7297	-101.5577	0.158115278
38.7342	-102.0896	-0.017678
38.7447	-101.5179	0.176261286
38.7608	-101.7702	0.761723636
38.7661	-101.6774	0.386636
38.775	-101.5757	0.044889091
38.7803	-102.1052	0.672275
38.7808	-102.1977	0.215022727
38.7789	-101.7027	0.366436667
38.7839	-102.1655	0.200752727
38.7808	-101.6288	0.18173625
38.7825	-102.4563	-0.218624545
38.7861	-101.7557	0.61404475
38.7908	-102.0527	0.708224286
38.8036	-102.1093	0.606298333
38.8078	-101.6607	0.24003
38.8114	-102.0527	0.940169091
38.8303	-102.3721	0.27279625
38.8311	-101.741	0.348284333
38.8389	-102.0507	0.606092381
38.8583	-101.9788	1.090423
38.8642	-102.0521	0.499594545
38.8633	-102.4649	-0.031421727
38.8853	-102.4052	0.069088333
38.8872	-102.0455	0.665225417
38.9031	-102.0549	0.545287
38.1489	-100.7557	0.386418632
34.8251	-100.8732	0
34.8298	-100.7329	0.047625
34.8328	-100.5496	0.04064
34.8328	-100.6871	-0.007033846
34.8376	-100.6612	0.072571429
34.8409	-100.6118	0.17272
34.8456	-100.7735	0.17526
34.8506	-100.6368	-0.00762
34.8514	-100.7537	0.23368
34.8514	-100.7679	0.241495385
34.8548	-100.8474	0.271272
34.8587	-100.7629	0.42672
34.8595	-100.6115	-0.088265
34.8698	-100.7662	0.284607
34.8701	-100.7057	0.18161
34.8717	-100.7951	0.066947143
34.8787	-100.646	0.309154286
34.8798	-100.6407	0.70485
34.8814	-100.7574	0.376645714
34.8901	-100.756	0.1143
34.8931	-100.9632	0.014605
34.8945	-100.571	0.217932
34.8945	-101.2315	0.085344
34.8967	-100.7546	0.054864
34.9012	-100.8971	0.097064286
34.9073	-100.6299	0.310388
34.9092	-100.8063	0.502073333
34.9103	-100.6751	0.1524
34.9137	-101.3216	-0.371856
34.917	-101.2296	0.096665143
34.9181	-100.8826	0.188837455
34.9209	-100.9107	0.001905
34.9242	-100.7215	-0.158496
34.9287	-100.791	0.56388
34.9303	-100.7343	0.231370909
34.9303	-100.889	0.204128077
34.932	-100.754	0.331717403
34.9348	-100.9543	0.070464066
34.9403	-100.6668	0.131172857
34.9476	-100.6012	0.46355
34.9492	-100.8804	0.27051
34.9498	-100.561	0.113211429
34.9553	-100.6268	0.20447
34.9595	-100.9368	0.269630769
34.9606	-100.6976	0.066675
34.9623	-100.8888	0.705612
34.9628	-101.4168	0
34.9639	-101.0452	0.362712
34.9681	-100.8257	0.432924857
34.967	-101.0324	0.57658
34.9687	-100.9965	0.194963143
34.9689	-101.4596	0.03048
34.9698	-100.9607	0.100584
34.9712	-100.906	0.474345
34.9717	-100.7768	0.196215
34.9762	-101.3682	-0.042949091
34.9792	-101.0115	0.475826667
34.9809	-101.3082	-0.006985
34.982	-100.9632	0.10668
34.9839	-101.4624	-0.01143
34.9845	-101.0846	0.125367143
34.9881	-101.0471	0.247943077
34.9892	-101.5938	0
34.9923	-101.3399	0.028575
34.9939	-100.9813	0.17526
34.9934	-101.0268	0.404948571
34.9964	-101.0185	0.393192
35.0012	-101.5296	-0.042672
35.0025	-101.0129	0.234405714
35.0117	-101.1143	0.353568
35.0142	-101.169	0.12065
35.0206	-101.4585	-0.02921
35.0239	-101.586	-0.042672
35.0273	-101.0643	0.330490286
35.0295	-101.1829	0.105294545
35.0301	-101.4318	0.018796
35.0337	-101.1107	0.447402857
35.0367	-101.256	-0.00127
35.0445	-101.3838	-0.03429
35.0462	-101.0782	0.266155714
35.0528	-101.141	0.070757143
35.0567	-101.0907	0.176439286
35.0581	-101.4166	0
35.0598	-100.7218	-0.013062857
35.0609	-101.2929	-0.155309455
35.0623	-100.8496	-0.371856
35.0678	-100.9243	0.0762
35.0734	-101.5593	0.03556
35.0751	-101.3696	0.059574545
35.077	-100.9413	0.040059429
35.0859	-101.3929	0.062653333
35.0892	-101.4527	0.06858
35.0887	-101.7235	-0.015495
35.0901	-101.3218	-0.00381
35.0939	-101.184	0.129159
35.0939	-101.3638	-0.012895385
35.0967	-101.3524	0.2032
35.1006	-101.5427	0.067733333
35.1023	-101.6646	0.030818889
35.1034	-101.5602	0.06858
35.1034	-101.6863	0.017145
35.1042	-101.184	0.225334286
35.1045	-101.4813	-0.010885714
35.1056	-100.756	0.241692545
35.1064	-101.6318	-0.015348857
35.1075	-100.9835	0.072601667
35.1106	-101.6141	-0.06477
35.1117	-101.2779	-0.013062857
35.1184	-100.8593	0.115824
35.1181	-101.3979	-0.02032
35.1192	-101.7324	-0.224166364
35.1203	-101.1821	0.258656667
35.1242	-101.4182	-0.0508
35.127	-101.3643	-0.032004
35.1284	-101.2521	-0.061976
35.1306	-100.8282	0.036195
35.1339	-101.3196	-0.06096
35.1381	-101.5299	0.24765
35.1392	-100.6868	0.0346075
35.14	-100.7549	-0.074295
35.1409	-101.7599	0.123836439
35.1481	-101.7243	0.01505
35.1492	-101.4827	0.073152
35.1501	-101.8121	0.239014167
35.1542	-101.144	0.1524
35.1553	-100.8829	0.004354286
35.1562	-101.3479	-0.025958242
35.1567	-101.5977	0.09144
35.1578	-101.204	0.11176
35.1584	-100.8593	-0.024520769
35.1584	-100.9749	0.150055385
35.1587	-101.0993	0.1245825
35.1606	-101.5438	0.088053333
35.1614	-101.6096	0.12954
35.1639	-100.5593	0.026331333
35.1648	-100.7501	0.033943636
35.1651	-101.4857	0.01016
35.1664	-101.0993	0.40234
35.1675	-100.5676	0.062894308
35.1778	-101.1438	0.265729487
35.1689	-101.301	-0.077216
35.1695	-101.0629	0.119212778
35.1701	-101.4718	0.017936308
35.1723	-101.2513	0.138853333
35.1731	-101.0382	0.23622
35.1748	-100.8815	0.06604
35.1748	-101.7616	-0.160358291
35.1764	-101.5602	-0.054428571
35.1767	-100.8049	0.011853333
35.177	-101.508	0.0807725
35.1787	-101.7224	-0.078740111
35.1789	-101.1704	-0.039735714
35.1798	-101.1265	0.166825893
35.18	-101.1049	0.223983333
35.1812	-101.1696	0.321408333
35.1831	-101.8324	-0.03713
35.1859	-101.7555	-0.16256
35.1873	-100.6204	0.048768
35.1914	-100.8513	-0.027570545
35.1973	-100.491	0.05842
35.1981	-101.0827	0.16129
35.2	-101.2574	0.32766
35.2042	-100.494	0.08128
35.2056	-101.6566	-0.09144
35.2078	-100.5393	0.142058571
35.2081	-100.5935	0.138684
35.2081	-101.5624	-0.03048
35.2117	-101.5396	-0.018288
35.212	-101.7994	-0.56896
35.2131	-100.7299	-0.00635
35.217	-100.5076	0.13335
35.2201	-101.6013	0.058615385
35.2209	-100.6846	0.063730909
35.2212	-100.6146	0.147613077
35.2228	-101.2391	0.677910714
35.2209	-101.6438	-0.08128
35.2259	-100.506	0.139954
35.2262	-101.2263	0.424953846
35.2278	-100.4668	0.27432
35.2306	-101.0282	0.1143
35.2312	-100.8332	-0.104986667
35.2314	-100.8054	-0.0254
35.2389	-100.7179	0.042454286
35.2395	-100.5418	0.118872
35.2395	-100.886	-0.728254286
35.2414	-100.6274	0.115824
35.2417	-101.8941	0.075565
35.2439	-100.6762	0.12954
35.2445	-100.7829	0.006858
35.2481	-100.6546	0.132805714
35.2495	-100.8029	0.052251429
35.2534	-100.841	0.044547692
35.2542	-101.5393	0.008708571
35.2548	-101.6127	-0.108857143
35.2553	-100.9738	0.01143
35.2562	-101.3635	-0.154941667
35.2573	-101.631	-0.0762
35.2612	-100.6104	0.124968
35.2623	-101.1896	0.325111111
35.2659	-101.3835	0.24255
35.2662	-100.7279	0.080889231
35.2662	-101.4207	0.07874
35.2662	-101.6041	-0.08382
35.2664	-101.5966	-0.084582
35.2678	-100.5876	0.09144
35.2695	-101.5857	-0.092964
35.2706	-100.5524	0.062865
35.2709	-101.5693	-0.06096
35.2725	-101.3607	0.54865
35.2773	-100.5321	0.034834286
35.2781	-101.2574	0.156440598
35.2798	-100.8315	0.042091429
35.2798	-101.5057	0.02190625
35.2798	-101.6193	-0.146812
35.2809	-100.4112	0.128847273
35.2812	-101.4827	0.045716667
35.2812	-101.5496	-0.057912
35.2842	-100.6218	0.05539619
35.2887	-100.746	-0.01651
35.2912	-101.0646	0.06096
35.2923	-100.4976	-0.0508
35.2962	-101.1418	0.230124
35.297	-101.446	0.342044444
35.2978	-101.1868	-0.0762
35.2984	-101.6549	-0.20701
35.2987	-100.5399	0.047798182
35.2998	-100.9799	-0.056803636
35.3006	-101.8169	-0.012192
35.3012	-101.5063	0.297821429
35.3031	-101.4118	0.1524
35.3039	-101.3118	0.1333375
35.3056	-101.2221	0.121922222
35.3073	-100.8574	0.04572
35.3095	-101.2752	0.179025
35.3095	-101.5199	1.129145455
35.3098	-100.4354	0.03048
35.3178	-101.8516	0.199644
35.3253	-101.6582	-0.034925
35.3262	-101.3077	0.171135714
35.3278	-100.9832	0.056896
35.3281	-101.4449	0.327833333
35.3339	-101.3379	0.218587143
35.3359	-100.6946	0.01016
35.3359	-100.9026	-0.064667143
35.3367	-101.0471	0.070663636
35.3392	-101.5393	0.5181
35.3414	-101.5046	0.514325
35.3439	-100.4901	-0.002177143
35.345	-101.4524	0.6956
35.3473	-100.8571	0.033528
35.3475	-101.6193	0.42977
35.3489	-101.2566	0.355025379
35.3495	-101.1638	0.008255
35.3498	-100.7668	0.003451795
35.3509	-101.538	0.45909375
35.3539	-101.5488	0.04191
35.3545	-101.491	0.59743
35.3548	-101.6291	0.195288636
35.355	-100.8076	0.008164286
35.355	-101.4279	0.4013
35.3595	-100.6185	0.083275714
35.3595	-101.5449	0.3683
35.3595	-101.5568	0.6096
35.36	-101.5157	0.67818
35.36	-101.5216	0.4572
35.3603	-101.5091	0.163775
35.3609	-101.4688	0.381
35.3653	-101.5566	0.6604
35.3656	-101.5452	0.138545455
35.3667	-101.3952	0.57058
35.3675	-101.1143	0.121917143
35.3675	-101.6324	0.36548
35.3684	-101.3107	0.54053
35.3689	-101.1682	0.109846753
35.3712	-100.9646	0.066631667
35.3712	-101.5568	0.6858
35.3714	-100.8124	0.03048
35.3714	-101.548	0.535941667
35.3778	-101.5438	0.877099301
35.3781	-101.2571	0.521555556
35.3789	-101.5571	0.70104
35.3828	-101.5507	0.48768
35.3828	-101.6882	-0.148416818
35.3831	-101.608	0.560753846
35.3834	-101.4874	0.454065909
35.3837	-100.8407	0.038644286
35.3839	-101.3113	0.410841667
35.3842	-101.5971	0.435428571
35.3845	-101.5602	0.6604
35.385	-101.5668	0.8001
35.3856	-101.5416	0.0762
35.3862	-101.5332	0.772885714
35.3881	-101.5202	0.35815
35.3914	-101.5418	0.7112
35.3912	-101.5516	0.286529167
35.3914	-101.2932	0.703525
35.3925	-101.5605	0.9906
35.3925	-101.568	0.701963636
35.3928	-101.5332	1.22415
35.3937	-101.0879	0.437602857
35.3956	-101.5249	-0.227043357
35.3959	-101.5985	0.3438525
35.3964	-101.1777	0.220985714
35.397	-101.5205	1.299864286
35.3973	-101.5046	0.541025
35.3973	-101.5118	0.635
35.3975	-101.3466	0.28743
35.3978	-101.4868	0.513066667
35.3984	-101.5566	1.0795
35.3989	-101.5457	0.774788811
35.3995	-101.0579	0.280180769
35.3995	-101.2129	0.243833333
35.4137	-101.6405	0.417233333
35.4012	-101.2907	0.392603571
35.4028	-101.5204	0.36576
35.4028	-101.5255	0.6096
35.4039	-101.3835	0.3353
35.4045	-101.5093	0.0762
35.405	-101.5518	0.508
35.4053	-101.1518	0.099353077
35.4053	-101.3096	0.2408
35.4056	-101.4127	0.0457
35.4064	-100.7774	0.110836364
35.4073	-101.5457	1.04529375
35.4075	-100.9224	0.078377143
35.4084	-101.5199	0.523875
35.4114	-100.7435	-0.044026667
35.4117	-101.3646	0.126995833
35.4128	-101.1374	0.4267
35.4131	-101.074	0.093983333
35.4145	-101.5041	0.882453846
35.4159	-101.0943	0.285758333
35.417	-101.1235	0.1219
35.4187	-100.8715	0.05334
35.4192	-101.5218	0.65535
35.4214	-101.2038	0.24692
35.4225	-100.6604	0.058362273
35.4234	-101.5038	1.1176
35.4253	-101.4704	0.3714875
35.4267	-100.4399	0.165946667
35.4278	-101.5293	0.795322222
35.4287	-101.4868	0.2743
35.4292	-101.5224	0.464816667
35.4298	-101.1368	0.284985
35.4298	-101.1496	0.322591667
35.4317	-100.8271	0.065314286
35.432	-101.1368	0.3619375
35.3959	-101.6085	0.2159
35.4345	-100.3523	0.374142
35.4409	-101.0602	0.125905114
35.4414	-101.4182	0.42164
35.4417	-101.3241	0.23863
35.4423	-100.846	0.052578
35.4431	-101.2693	0.141318182
35.4445	-101.146	0.263071429
35.4445	-101.6843	0.27178
35.4456	-100.1979	0.187174909
35.447	-100.3107	0.333375
35.4475	-101.7105	0.131064
35.4481	-100.2768	-0.073152
35.4484	-100.6774	0.07239
35.4492	-100.9701	0.1238225
35.4523	-100.721	0.069886286
35.4531	-100.8101	0.01524
35.4548	-100.344	0.154577143
35.4548	-100.7654	0.06096
35.4564	-100.8871	0.043375385
35.457	-100.6251	0.026035
35.4581	-101.4874	0.640075
35.46	-100.5476	0.09652
35.4603	-101.6438	0.22352
35.4617	-101.3893	0.20066
35.4656	-100.4862	0.116378182
35.4667	-100.796	0.03048
35.467	-100.3632	0.169333333
35.4725	-101.5668	0.254
35.4725	-101.0149	-0.107693333
35.4728	-101.066	0.069272727
35.4734	-100.2223	-0.018505714
35.4734	-100.5146	0.13716
35.4734	-100.6568	0.06858
35.4737	-100.5957	0.058615385
35.4739	-101.0335	0.0508
35.4787	-100.0529	-0.032512
35.4787	-100.4037	0.11811
35.4817	-101.1371	0.00095
35.4834	-101.6152	0.21336
35.4837	-100.6976	0.08128
35.4848	-100.8435	0.060415714
35.4875	-100.4874	0.1524
35.4887	-100.3154	0.121539
35.4937	-101.046	0.1219125
35.4928	-100.1429	0.0508
35.4956	-100.5246	0.3048
35.4975	-100.3387	0.06731
35.4828	-101.0654	0.042675
35.5009	-101.2477	0.049525
35.502	-101.1846	-0.016086667
35.5025	-100.4262	0.064008
35.5028	-101.056	0.03045
35.5062	-100.9274	0.02285
35.5073	-100.2243	0.171177857
35.5081	-101.3999	0.061891333
35.51	-100.6937	0.07112
35.5103	-101.4871	0.36195
35.5137	-101.1243	0.172316667
35.5156	-100.4571	0.097366667
35.5159	-101.5921	0.06096
35.5184	-100.0012	0.055710667
35.5175	-100.5387	0.18796
35.5195	-100.3685	0.07239
35.5206	-100.0393	0.080645
35.5231	-100.0715	0.007740952
35.5248	-100.4674	0.1524
35.5253	-100.1393	0.640426364
35.5267	-101.0968	0.00304
35.527	-100.3026	0.076786154
35.527	-100.7482	0.10015
35.527	-101.1288	0.028575
35.5298	-100.4557	0.142728462
35.5303	-100.8318	-0.02362125
35.5309	-101.141	0.073152
35.5323	-100.0662	0.009144
35.5325	-101.2788	-0.125725
35.5339	-100.8765	0.131696429
35.5342	-100.5099	0.280021678
35.5395	-101.2327	0.08770993
35.5356	-100.6949	0.09615119
35.5373	-100.4418	0.11684
35.5392	-100.4649	0.1957585
35.5403	-100.2915	0.18415
35.5403	-100.6418	0.036299091
35.5417	-100.0354	0.13208
35.5417	-100.794	0.083127273
35.5434	-100.4615	0.1905
35.5439	-101.6035	0.004995333
35.5445	-101.3674	-0.02921
35.5464	-101.6427	0.1768475
35.5539	-100.2451	0.181864
35.5564	-100.8601	0.102458929
35.5575	-100.3762	0.0254
35.5592	-100.629	0.042693254
35.5606	-100.5785	0.03048
35.5612	-101.4099	-0.017417143
35.5623	-100.2218	0.055033333
35.5675	-100.8832	0.07925
35.5706	-100.8304	0.148591667
35.5706	-101.5329	0.143196623
35.5714	-100.5057	0.241935
35.5717	-100.676	0.02475625
35.5731	-100.5976	0.064770833
35.5734	-100.3135	0.077893333
35.5748	-101.0332	0.057882692
35.4525	-100.3085	0.90297
35.5778	-99.96595	-0.0882415
35.577	-100.9546	0.073404167
35.5823	-100.1843	0.09144
35.5856	-101.2735	-0.087085714
35.5862	-100.1346	0.08636
35.5867	-100.3762	0.02921
35.5884	-100.7224	0.113969505
35.5884	-101.4999	0.01016
35.5912	-101.1363	-0.017417143
35.5917	-101.1743	0.02413
35.5923	-100.7585	0.213366667
35.5964	-100.1198	0.082973333
35.5981	-101.5899	0.211182857
35.6009	-100.0254	-0.272588182
35.6034	-101.2563	0.027432
35.6039	-100.5057	0.00762
35.6039	-100.5779	0.060954167
35.605	-100.1829	-0.04064
35.6053	-100.3493	0.09144
35.6084	-100.4024	-0.070031429
35.6089	-100.391	-0.149606
35.6112	-100.5554	0.089255357
35.6112	-101.1621	0.009144
35.6114	-100.2637	0.05334
35.6114	-100.4401	-0.036068
35.622	-100.5468	-0.232957143
35.6234	-100.0629	-0.064008
35.6239	-100.1437	0.040894167
35.6248	-100.5121	-0.004826
35.6289	-100.2148	0.069272727
35.6303	-100.2904	-0.043503273
35.6292	-100.7101	0.094488
35.637	-100.946	0.13716
35.64	-101.0702	0.047897143
35.6431	-101.1715	-0.03048
35.6445	-100.3932	-0.059436
35.6498	-100.9285	0.172965
35.6503	-100.8929	0.078385714
35.6514	-100.4476	-0.03048
35.6512	-100.9199	0.108768182
35.6548	-100.9513	0.184240179
35.6548	-101.0196	0.0762
35.6575	-100.1823	-0.103632
35.6584	-100.849	0.148166667
35.6592	-100.5746	0.019376571
35.6609	-100.3048	-0.19812
35.6625	-100.9151	-0.028575
35.6642	-100.6157	0.09144
35.6656	-100.8738	0.088995238
35.6745	-101.2399	0.106243566
35.6828	-101.1885	0.048005
35.6834	-100.9774	0.144230357
35.6839	-101.0102	0.127211667
35.6884	-100.1446	-0.021687692
35.6884	-100.4485	0.019858182
35.6903	-100.4926	0.247880909
35.6937	-100.7393	0.03048
35.6939	-100.6629	0.082731429
35.6953	-100.3296	-0.04378
35.6995	-101.0046	0.12192
35.7003	-100.2629	0.039805595
35.7006	-100.3879	-0.221672727
35.7064	-100.5868	0.223743297
35.7092	-100.1996	-0.01905
35.7089	-100.8857	0.1847875
35.7128	-100.0515	-0.01524
35.7225	-101.0157	0.669174545
35.7264	-100.4107	-0.141224
35.727	-100.2498	-0.013208333
35.7292	-100.5571	0.021218769
35.7306	-101.1413	-0.199644
35.7328	-100.7688	0.040126667
35.7345	-100.6943	0.2032
35.7345	-100.9551	0.33528
35.7342	-100.5087	0.06096
35.7353	-100.844	0.39624
35.7364	-101.1663	-0.049106667
35.737	-101.1868	-0.13716
35.7464	-101.0135	1.089658
35.7464	-101.0135	1.0211
35.7464	-101.0135	1.122221818
35.7459	-100.8099	3.7033
35.7487	-100.6215	0.03048
35.7495	-101.0657	0.242316
35.7495	-101.1443	-0.009769231
35.7531	-101.1702	-0.019594286
35.7559	-101.0721	0.210457143
35.7564	-100.1135	-0.038438889
35.7562	-100.4171	0.006095556
35.7578	-100.7318	0.0508
35.7653	-100.7585	0.899977679
35.7684	-100.5024	0.03048
35.7684	-101.1699	0
35.7695	-100.7763	1.942684545
35.7725	-100.8488	1.58496
35.6134	-99.8715	0.113657471
35.6328	-99.99595	-0.015848
35.6512	-99.9065	0.024085089
35.7237	-100.9346	0.20491746
35.7728	-100.9207	0.41529
35.7728	-101.1427	-0.04572
35.775	-100.6299	0.139337143
35.7764	-100.9701	1.7562
35.7764	-100.9701	1.732518182
35.7764	-100.9701	0.797566667
35.7767	-100.026	-0.032173333
35.7814	-101.0921	0.19221475
35.7837	-101.1277	0.028194
35.785	-101.0224	2.233748571
35.7864	-100.1654	-0.06985
35.7864	-100.3651	0.347254286
35.7867	-100.781	0.709246154
35.7948	-101.1077	0.2286
35.795	-101.0938	-0.006096
35.795	-100.4171	0.098298
35.7973	-100.7449	-0.040637778
35.802	-100.1029	-0.049820357
35.8031	-100.5079	0.094488
35.8031	-100.6774	0.196215
35.8039	-100.8415	1.050020606
35.8059	-101.0977	-0.112395
35.8081	-100.911	0.291253333
35.8098	-100.4599	-0.04572
35.81	-101.0279	1.43256
35.8103	-100.9271	0.667512
35.8106	-100.4599	0.02286
35.812	-100.3054	-0.036576
35.8212	-100.9579	1.03632
35.8228	-100.9279	0.570485
35.8242	-100.8635	0.18288
35.8245	-100.1682	-0.080771667
35.8267	-100.9085	0.421132
35.8281	-100.7932	0.155170909
35.8303	-100.086	0.00508
35.8328	-100.2035	-0.024765
35.8331	-100.086	0.01016
35.8337	-100.0265	0.04572
35.8339	-100.3418	0.03937
35.8375	-100.8982	0.11684
35.8492	-100.5854	-0.03048
35.8514	-100.7296	0.13208
35.8573	-100.6746	0.043641818
35.8637	-100.2235	0.003217333
35.8662	-100.979	0.059112727
35.8662	-101.0554	0.07874
35.8689	-100.9457	0.331197857
35.8717	-100.0023	0.1524
35.8725	-101.0193	0.173736
35.8742	-101.009	0.216746667
35.8764	-100.8788	0.0762
35.8792	-100.2882	0.0127
35.8792	-100.6049	0.039858462
35.88	-100.3124	0.074676
35.8837	-100.3182	0.108585
35.8834	-100.951	0.63627
35.8892	-100.7404	0.05372
35.8962	-100.406	0.043815
35.895	-100.5737	-0.886097143
35.8989	-100.8165	0.01397
35.9003	-100.6529	0.0762
35.9003	-100.3837	0.08389697
35.905	-100.7315	0.01016
35.7845	-99.94262	0.104986667
35.8117	-99.85095	0.063330595
35.872	-99.9629	0.006096
35.9087	-100.4499	0.017175238
35.9109	-100.4007	0.079248
35.9148	-100.8576	0.179451
35.9178	-100.589	0.06096
35.9192	-100.8326	0.012192
35.9328	-100.5907	0.03556
35.9345	-100.6854	0.0295275
35.9398	-100.6351	0.04572
35.9389	-100.5454	0.057531
35.9439	-100.8893	0.19304
35.9445	-100.5301	0.037882143
35.9445	-100.8338	0.043122273
35.9492	-100.7232	0.033345641
35.8833	-100.9506	0.57912
35.8919	-100.9003	0.206163333
35.9	-100.7667	0.044631429
35.9003	-100.6525	0.0762
35.8944	-100.6481	0.050165
35.9444	-100.5297	0.01524
35.8792	-100.6044	0.039858462
35.8853	-100.5328	0.007201389
35.9086	-100.4494	0.021771429
35.8836	-100.3178	0.0508
35.8794	-100.3261	0.013062857
35.8661	-100.9786	0.059112727
35.8103	-100.9267	0.677650833
35.8081	-100.9106	0.565083158
35.7764	-100.9697	0.797566667
35.8281	-100.7928	0.315504286
35.75	-100.8156	-0.038419481
35.75	-100.8153	0.077975
35.7825	-100.8264	-0.0468625
35.7972	-100.7444	0.004711905
35.8506	-100.5325	0.0127
35.7719	-100.5272	0.023283333
35.8544	-100.4594	0.007196667
35.795	-100.4167	0.09144
35.8564	-100.3167	0.004354286
35.805	-100.2956	-0.089535
35.7864	-100.3647	0.357632
35.7611	-100.2944	-0.028438929
35.8063	-100.2093	-0.043542857
35.7864	-100.165	-0.0508
35.8717	-100.0019	0.1524
35.8336	-100.0261	0.018478375
35.7567	-100.1133	-0.038438889
35.7619	-100.1158	-0.02032
35.7767	-100.0256	-0.008708571
35.7344	-100.9547	0.33528
35.7347	-100.9544	0.392853333
35.7358	-100.8956	0.64065125
35.6833	-100.9769	0.155613889
35.6369	-100.9456	0.13716
35.6497	-100.9281	0.172965
35.6547	-100.9508	0.14475
35.735	-100.8436	0.8382
35.7194	-100.7975	0.16765625
35.7328	-100.7683	0.040126667
35.6656	-100.8733	0.123016667
35.6661	-100.8317	0.2644
35.7447	-100.7408	-0.51308
35.7344	-100.6939	0.473341176
35.6936	-100.7389	0.03048
35.6803	-100.7381	0.381
35.6292	-100.7097	0.114723333
35.7253	-100.6142	0.09144
35.7489	-100.5372	0.033866667
35.6408	-100.5514	-0.016764
35.6903	-100.4922	0.09144
35.6608	-100.3044	-0.15748
35.7097	-100.245	0.09906
35.7092	-100.1992	0
35.6789	-100.1469	-0.03048
35.6828	-100.1083	-0.017593235
35.6758	-100.0983	-0.051525714
35.5061	-100.9269	0.02285
35.6167	-100.8686	0.099075
35.5922	-100.7581	0.264676667
35.5706	-100.83	0.100886667
35.5819	-100.7569	0.32308
35.6106	-100.7153	0.227972917
35.5497	-100.6653	0.086372222
35.51	-100.6933	0.075303529
35.6111	-100.555	0.067485714
35.6219	-100.5464	-0.232957143
35.6247	-100.5117	-0.002344615
35.5342	-100.5094	0.233406462
35.5744	-100.4342	-0.216714
35.5194	-100.3681	0.023948571
35.605	-100.1827	-0.04064
35.6059	-100.176	-0.003048
35.5622	-100.2214	0.07112
35.5539	-100.2447	0.067491429
35.5822	-100.1839	0.04191
35.5072	-100.2239	-0.03048
35.5322	-100.0658	0.014437895
35.5183	-100.0008	-0.013335
35.4492	-100.9697	0.088055556
35.3825	-100.9397	0.049528125
35.4317	-100.8267	0.03048
35.4539	-100.8108	0.01524
35.4064	-100.7769	0.034834286
35.4836	-100.6972	-0.03048
35.4483	-100.6769	0.037691786
35.4114	-100.7431	-0.02286
35.4036	-100.7164	-0.00762
35.4733	-100.5136	0.19812
35.4733	-100.5142	0.13716
35.4111	-100.5208	-0.22352
35.4303	-100.3969	0.08382
35.4886	-100.315	0.094210909
35.4703	-100.2908	0.066402857
35.4344	-100.3519	0.374142
35.4528	-100.3083	0.182033333
35.4714	-100.2406	0.067656364
35.4928	-100.1425	-0.00381
35.4522	-100.2211	0.03048
35.4786	-100.0525	0.036576
35.4731	-100.0378	0.002177143
35.3358	-100.9022	-0.064667143
35.3369	-100.9078	0.163583333
35.3278	-100.9828	0.056896
35.2833	-100.9197	0.196426667
35.3472	-100.8567	0.021336
35.3714	-100.8119	-0.017145
35.3358	-100.6942	0.01524
35.2567	-100.5192	0.114646364
35.2808	-100.4108	0.092242105
35.2394	-100.8856	0.019685
35.1747	-100.8811	0.06858
35.1583	-100.9744	0.1317625
35.1442	-100.8994	0.155786667
35.2311	-100.8328	-0.044823529
35.2131	-100.7294	0.036736421
35.1647	-100.7497	0.0381
35.2211	-100.6142	0.11811
35.2169	-100.5072	0.10414
35.2183	-100.4308	0.066501818
35.1917	-100.4753	0.047897143
35.1983	-100.4539	0.087085714
35.0769	-100.9408	-0.006773333
35.0433	-100.8908	0.530629091
35.7683	-101.1694	0.042672
35.7531	-101.1697	0.021101538
35.7728	-101.1422	0.011723077
35.795	-101.0933	0.039188571
35.7944	-101.1097	0.032657143
35.81	-101.0275	1.053998333
35.6303	-101.5178	0.144105
35.7369	-101.1864	-0.13716
35.7364	-101.1658	0.014343529
35.6744	-101.2394	0.082293333
35.6828	-101.1881	0.073964667
35.6472	-101.2331	0.09144
35.7225	-101.0153	0.527538462
35.64	-101.0697	0.036576
35.5439	-101.6031	0.038946667
35.5883	-101.4994	0.014732
35.5611	-101.4094	0
35.5103	-101.4867	0.272161
35.5081	-101.3994	0.052614286
35.6033	-101.2558	0.024938182
35.5856	-101.2731	-0.08001
35.5444	-101.3669	-0.019165455
35.6111	-101.1617	-0.13716
35.5008	-101.2472	0.01981
35.5394	-101.2322	0.063257206
35.5019	-101.1842	0.0061
35.5308	-101.1406	0.032084211
35.5267	-101.0964	0.00304
35.5028	-101.0556	0.037
35.4925	-101.6961	0.27432
35.4672	-101.6981	0.28956
35.4603	-101.6433	0.4139565
35.4444	-101.6839	0.468882444
35.4264	-101.6686	0.54356
35.4481	-101.68	0.730844444
35.4494	-101.65	0.71971
35.4494	-101.65	0.84963
35.4494	-101.65	0.824865
35.3856	-101.6661	0.687705
35.4136	-101.64	0.520078846
35.4044	-101.6264	0.263816667
35.4833	-101.6147	0.2667
35.4725	-101.5664	0.285626648
35.4539	-101.6072	0.54865
35.3958	-101.6081	0.2032
35.3958	-101.5981	0.32004
35.3933	-101.6217	0.642616667
35.385	-101.5664	0.87864
35.3925	-101.56	1.15824
35.4042	-101.5683	0.34442
35.3972	-101.5042	0.541025
35.4044	-101.5089	0.13716
35.3956	-101.5244	-0.217853205
35.3861	-101.5328	0.638694545
35.3928	-101.5328	1.0398
35.4028	-101.52	0.378822857
35.3883	-101.5053	0.331897222
35.4617	-101.3889	0.267380357
35.4286	-101.4864	0.2743
35.4308	-101.4975	0.6096
35.4372	-101.4975	1.1684
35.4056	-101.4122	0.0457
35.3914	-101.2928	0.68275
35.4053	-101.3092	0.2408
35.3994	-101.2125	0.461474242
35.3964	-101.1772	0.220985714
35.4936	-101.0456	0.1219125
35.4828	-101.065	0.042675
35.4739	-101.0331	0.0508
35.4169	-101.1231	0.1219
35.4169	-101.1014	0.24385
35.4408	-101.0597	0.126077273
35.4153	-101.0936	0.285758333
35.3936	-101.0875	0.437602857
35.295	-101.8817	0.164253333
35.2836	-101.8839	0.052033714
35.2947	-101.8706	-0.078105
35.2925	-101.8683	0.10668
35.3006	-101.8164	0.051608182
35.2872	-101.8717	0.036322
35.2808	-101.8703	-0.018369643
35.29	-101.8675	0.120904
35.2878	-101.7514	0.809352857
35.2611	-101.7606	0.002921
35.28	-101.7525	0.292367368
35.3547	-101.6286	0.33620386
35.3675	-101.6319	0.526202632
35.3142	-101.7183	0
35.3253	-101.6578	-0.064008
35.3475	-101.6189	0.42977
35.3711	-101.5564	0.743792727
35.3714	-101.5475	0.448733333
35.3594	-101.5564	0.72136
35.3656	-101.5447	0.145472727
35.3594	-101.5444	0.3048
35.3539	-101.5483	0.04191
35.36	-101.5211	0.4191
35.36	-101.5153	0.6096
35.3508	-101.5375	0.45909375
35.35	-101.5303	0.731533333
35.3094	-101.5194	0.934778947
35.3175	-101.5108	0.574771429
35.2664	-101.5961	-0.09144
35.2708	-101.5689	-0.06096
35.2797	-101.5053	0.02438
35.3608	-101.4683	0.381
35.3544	-101.4906	0.627383333
35.3281	-101.4444	0.50597
35.3031	-101.4114	0.1524
35.2811	-101.4822	0.080682353
35.2661	-101.4203	0.169815714
35.2658	-101.3831	0.24255
35.3675	-101.1139	0.121917143
35.3367	-101.0467	0.095785714
35.2902	-101.0653	0.06096
35.2903	-101.0656	0.174171429
35.1969	-101.8489	-0.268605
35.1831	-101.8319	-0.172935833
35.1747	-101.7611	-0.164253333
35.15	-101.8117	0.123603542
35.1408	-101.7594	0.206392857
35.2217	-101.7308	-0.1524
35.1786	-101.7219	-0.068660526
35.1481	-101.7239	0.099566667
35.2081	-101.5619	-0.014151429
35.1769	-101.5075	0.077368167
35.1381	-101.5294	0.176722424
35.1628	-101.4875	0.073152
35.2231	-101.3467	-0.04572
35.1689	-101.3006	-0.077216
35.1722	-101.2508	0.137704286
35.1283	-101.2517	0.078526105
35.1811	-101.1692	0.25309127
35.1542	-101.1436	0.1524
35.2306	-101.0278	0.1524
35.1981	-101.0822	0.16129
35.1953	-101.0703	0.39624
35.1731	-101.0378	0.186266667
35.1664	-101.0989	0.423372222
35.1586	-101.0989	0.224025
35.1033	-101.6858	0.012660769
35.1064	-101.6314	0.08023483
35.0156	-101.6267	-0.076852857
35.1006	-101.5422	0.035098182
35.0239	-101.5856	-0.042672
35.0011	-101.5292	-0.01524
35.0892	-101.4522	0.270328571
35.0792	-101.4872	0.119149091
35.0747	-101.4525	0.191654545
35.0444	-101.3833	0.018626667
35.1117	-101.2775	-0.001524
35.1203	-101.1817	0.237308571
35.0939	-101.1865	0.19304
35.0769	-101.2208	0.062865
35.0294	-101.1825	0.105294545
35.0559	-101.0906	0.171793759
35.0272	-101.0639	0.462578824
34.9892	-101.5933	0.031242
34.9861	-101.5169	-0.04572
34.9894	-101.4744	-0.043961538
34.9689	-101.4592	0.03048
34.9628	-101.4164	0.004675909
34.9761	-101.3678	-0.040105263
34.9922	-101.3394	0.028575
34.9808	-101.3078	-0.004463143
34.9136	-101.3211	-0.280416
34.9169	-101.2292	0.082801283
34.9964	-101.0181	0.39624
34.9941	-100.9808	0.17526
34.9403	-100.9294	0.09144
34.9492	-100.88	0.27051
34.9181	-100.8822	0.21336
34.9489	-100.8778	0.63246
34.8931	-100.9628	0.014605
34.9306	-100.8358	1.138843636
34.9217	-100.7922	0.591215238
34.9458	-100.7769	0.390990667
34.9289	-100.7508	0.25146
34.9092	-100.8067	0.47244
34.8942	-100.7725	0.296309143
34.91	-100.7811	0.479367273
34.9337	-100.7432	0.3429
34.9192	-100.6894	-0.148045714
34.9403	-100.6664	0.156972
34.9242	-100.6353	-0.10668
34.8806	-100.7414	0.185650909
34.8858	-100.6811	0.178816
34.8925	-100.7033	0.3302
34.8822	-100.6733	0.197427273
34.8797	-100.6403	0.70485
34.9186	-100.6558	0.14224
34.8756	-100.6283	0.127254
34.9158	-100.6278	0.10668
34.8808	-100.6336	0.051723636
34.9433	-100.5994	0.445008
34.9394	-100.6056	0.243350179
34.9492	-100.5825	0.35306
34.9497	-100.5606	0.090623571
34.8909	-100.6	-0.066501818
34.8586	-100.7625	0.25146
34.8456	-100.7731	0.17526
34.8558	-100.7533	0.18415
34.8158	-100.7886	0.03048
34.8542	-100.7411	0.20828
34.8733	-100.7208	0.143882321
34.8425	-100.7406	0.18288
34.8417	-100.7156	0.162687
34.8556	-100.7306	0.192301091
34.8697	-100.6994	0.03048
34.8536	-100.6817	0.674196818
34.8497	-100.6992	-0.065314286
34.8725	-100.6578	0.264006061
34.8614	-100.6525	0.213995
34.8594	-100.6111	0.019812
34.8558	-100.5997	0.095141143
34.8422	-100.6064	0.180702857
34.8636	-100.6244	0.158172727
34.8372	-100.5881	-0.038307818
34.8375	-100.5542	-0.027432
34.8167	-100.5847	0.189167832
34.8278	-100.6147	0.453292308
37.6947	-97.45329	-0.0234696
37.7683	-97.58121	0.038101
37.7895	-97.48604	0.0367665
37.794	-97.37783	0.0121285
37.793	-97.37748	0.012573
37.7963	-97.38099	0.0173355
37.8236	-97.52722	0.019264923
37.8431	-97.66051	0.03429
37.8432	-97.46837	0.0362204
37.8614	-97.40895	0.024122743
37.8653	-97.70393	0.029649091
37.8866	-97.41315	0.025146
37.8976	-97.84826	0.0332232
37.9214	-97.7736	0.022977231
37.9517	-97.78408	-0.000762
37.9517	-97.78436	0.000217714
37.952	-97.82574	0.03429
37.9533	-97.89936	0.1008375
37.9561	-97.66597	0.00254
37.957	-97.76094	0.0310896
37.9702	-97.48217	0.0253746
37.9719	-97.4979	-0.068441455
37.9707	-97.64717	-0.0105156
37.9708	-97.64715	-0.019267714
37.9708	-97.64715	-0.019322143
37.978	-97.66581	0.006945923
37.978	-97.66583	0.002783417
37.978	-97.6658	0.0025146
37.9854	-97.72958	0.029633333
37.9854	-97.7296	0.026278417
37.9852	-97.63883	-0.072051333
37.9852	-97.63884	0.002734733
37.9852	-97.63884	0.008620648
37.9852	-97.71103	0.035002519
37.9852	-97.711	0.032423966
37.9852	-97.711	0.031786286
37.9889	-97.78937	0.0402336
37.9885	-97.89881	0.0445008
37.9994	-97.46358	-0.039754242
37.9995	-97.71129	0.00762
37.9995	-97.71124	0.035111267
37.9995	-97.71126	0.035644667
37.9998	-97.95904	0.072261046
37.9998	-97.95902	0.0662305
37.9998	-97.95902	0.064207292
37.9997	-97.62896	-0.063039171
37.9997	-97.62898	-0.0048387
37.9997	-97.62898	-0.008001
38.0018	-97.92195	-0.020955
38.0044	-97.64536	0.060282667
38.0045	-97.64679	0.0147828
38.0044	-97.64674	0.0080137
38.0142	-97.62861	-0.024643773
38.0142	-97.6286	-0.020392571
38.0142	-97.62862	0.013226143
38.0204	-97.73081	0.014712462
38.0204	-97.73117	0.037535922
38.0249	-97.64711	0.0100965
38.0249	-97.64711	0.0334518
38.0248	-97.64711	0.0367665
38.0285	-97.70209	0.050546
38.0286	-97.62861	0.000545123
38.0286	-97.62856	0.00250825
38.0286	-97.62853	0.001731818
38.0284	-97.68406	0.053841487
38.0285	-97.68408	0.062657182
38.0288	-97.47311	0.103360556
38.0293	-97.73567	0.038041385
38.0293	-97.73569	0.03558639
38.0348	-97.73047	0.029681714
38.0348	-97.73083	0.035771667
38.0396	-97.5691	0.012517906
38.0428	-97.80289	0.027432
38.0428	-97.80289	0.026924
38.0432	-97.62878	0.0293375
38.0432	-97.68417	0.0641604
38.0432	-97.68419	0.0408178
38.0432	-97.68417	0.032214911
38.0431	-97.7022	0.041656
38.0431	-97.70222	0.048199964
38.0431	-97.70219	0.04932045
38.0433	-97.64718	0.055081714
38.0433	-97.64715	0.09022
38.0433	-97.64717	0.0124775
38.0468	-97.65632	0.049660343
38.0513	-97.48178	-0.086868333
38.0547	-97.47961	0.092963333
38.0722	-97.79433	0.151392881
38.0722	-97.72047	0.054448364
38.0795	-97.54154	0.04572
38.0796	-98.00611	0.021472071
38.0796	-98.0061	0.02314575
38.086	-97.96784	-0.005418667
38.0858	-97.99669	0.016881929
38.0939	-97.66569	0.145814143
38.0939	-97.66569	0.1194816
38.0939	-97.66569	0.105604733
38.1012	-97.84928	0.220599
38.1014	-97.75733	0.0574802
38.1006	-97.97176	-0.01524
38.1014	-97.68464	0.090921417
37.737	-97.46255	0.059436
37.737	-97.46255	0.060113333
37.737	-97.46255	0.0618744
37.7661	-97.41755	0.057912
37.7661	-97.41755	0.058912125
37.7645	-97.55411	0.043815
37.775	-97.57338	-0.000254
37.775	-97.57338	0.002367643
37.7814	-97.40699	0.043276762
37.7814	-97.40699	0.043368872
37.7806	-97.46944	0.043295455
37.7815	-97.42708	0.019134667
37.787	-97.46421	0.037277386
37.787	-97.46421	0.041365714
37.787	-97.46421	0.027867429
37.7878	-97.40393	0.031865455
37.7878	-97.40393	0.032142545
37.7864	-97.58944	-0.008128
37.7939	-97.55644	-0.00161925
37.7939	-97.55644	-0.0004064
37.7939	-97.55644	0.0054102
37.7945	-97.39143	0.026699308
37.7945	-97.39143	0.027094962
37.8081	-97.51921	0.035578143
37.8081	-97.51921	0.034145682
37.8081	-97.51921	0.03686175
37.8089	-97.55143	0.0353695
37.8089	-97.55143	0.0311785
37.8089	-97.55143	0.0440055
37.8076	-97.38332	0.020428857
37.8071	-97.55876	0.044899385
37.8213	-97.61283	0.066620571
37.8253	-97.53727	0.026035
37.8253	-97.53727	0.021497636
37.8253	-97.53727	0.021885234
37.8321	-97.39047	0.01960245
37.8322	-97.3881	0.006096
37.8394	-97.65625	0.007725833
37.8399	-97.59194	0.0512826
37.8422	-97.51671	0.06477
37.8422	-97.51671	0.0642112
37.8422	-97.51671	0.031623
37.8468	-97.4297	0.051677455
37.8542	-97.49611	0.004572
37.8542	-97.49611	0.04572
37.8542	-97.51366	0.0873506
37.8542	-97.51366	0.052538923
37.8542	-97.51366	0.031877
37.8542	-97.52667	0.00635
37.8542	-97.52667	0.033528
37.8542	-97.67616	-0.002286667
37.8542	-97.67616	-0.01829
37.8544	-97.46306	-0.039751
37.8544	-97.46306	-0.041656
37.8543	-97.46361	0.059000571
37.8543	-97.4825	0.0638556
37.8543	-97.4825	0.0391668
37.855	-97.57227	0.025695234
37.855	-97.57227	0.01819275
37.8586	-97.50421	0.060945346
37.8614	-97.42722	0.013716
37.8614	-97.42722	0.008636
37.8685	-97.42681	0.0443865
37.8686	-97.53708	0.025779046
37.8681	-97.5006	0.054047571
37.8681	-97.5006	0.060440455
37.8681	-97.5006	0.04953
37.8687	-97.39056	0.039624
37.8687	-97.46306	0.0143256
37.8687	-97.46306	0.021844
37.8689	-97.51889	0.030406731
37.8704	-97.64461	0.040874462
37.8711	-97.65588	0.019167231
37.8711	-97.65588	0.028496846
37.8711	-97.65588	0.022987
37.8746	-97.46375	0.01397
37.8746	-97.46375	0.049276
37.8797	-97.50028	-0.033528
37.8797	-97.50028	-0.009144
37.8799	-97.50028	0.0596265
37.8806	-97.64449	0.020435455
37.8806	-97.64449	0.020851091
37.8806	-97.64449	0.01905
37.8832	-97.53694	0.034661231
37.8832	-97.53694	0.040204571
37.8831	-97.44569	0.082386714
37.8831	-97.46403	0.025654
37.8831	-97.46403	0.019812
37.8831	-97.47194	0.063645143
37.8831	-97.47194	0.056726667
37.8831	-97.55528	0.028675542
37.8828	-97.58014	-0.026173545
37.8828	-97.56833	-0.02667
37.8828	-97.56833	-0.021336
37.8831	-97.42504	0.017526
37.8833	-97.43278	0.018796
37.8833	-97.43278	0.019812
37.8833	-97.53639	-0.02032
37.8833	-97.53639	-0.019431
37.8836	-97.48227	0.053503286
37.8836	-97.48227	0.053176714
37.8836	-97.48227	0.051816
37.8833	-97.48194	0.142286182
37.8833	-97.66514	-0.157788429
37.9849	-97.48698	0.0235458
37.8879	-97.51764	0.042129808
37.8906	-97.4625	-0.079732909
37.8906	-97.4625	-0.075756655
37.8908	-97.48199	-0.110871
37.8908	-97.48199	-0.06858
37.8906	-97.48194	-0.002065867
37.8906	-97.48194	0.002244436
37.8922	-97.48032	-0.027813
37.8922	-97.48032	-0.052959
37.895	-97.46754	0.066615733
37.8976	-97.49042	0.004595091
37.8978	-97.49792	0.0123952
37.8976	-97.49958	-0.0190119
37.8978	-97.50861	0.03388995
37.8967	-97.51861	-0.008358909
37.8978	-97.57375	-0.0052324
37.8981	-97.62893	0.004753175
37.8981	-97.62893	0.021009429
37.8981	-97.62893	-0.002511136
37.8979	-97.44569	0.047560523
37.8981	-97.46361	0.0525526
37.8979	-97.47542	0.009019309
37.8999	-97.48194	-0.009144
37.8981	-97.53667	-0.001465385
37.8979	-97.56	-0.040857714
37.8979	-97.56083	-0.0357124
37.8981	-97.56944	-0.014159802
37.8981	-97.59236	0.021463
37.8979	-97.62889	0.016310429
37.902	-97.68338	0.017733818
37.902	-97.68338	0.009434286
37.902	-97.68338	0.011938
37.9051	-97.50028	0.000566057
37.9049	-97.56264	0.014998095
37.905	-97.56347	-0.004318
37.9056	-97.50056	-0.05588
37.9056	-97.50056	-0.083312
37.9054	-97.48222	-0.023767143
37.906	-97.57361	0.026706286
37.9058	-97.77449	0.02032
37.9058	-97.77449	0.011345333
37.9058	-97.77449	0.010329333
37.9094	-97.53694	-0.099574597
37.9094	-97.53694	-0.123186701
37.9121	-97.40889	0.025200429
37.9121	-97.44556	0.003725333
37.9122	-97.49208	-0.020975782
37.9122	-97.50833	-0.039505467
37.9119	-97.5175	-0.038943643
37.9122	-97.51917	-0.034779857
37.9121	-97.53722	-0.031658821
37.9121	-97.57361	-0.01524
37.9121	-97.57361	-0.275759333
37.9121	-97.72883	0.028194
37.9125	-97.46333	-0.0762
37.9125	-97.46333	-0.0688848
37.9125	-97.61532	-0.001179286
37.9125	-97.61532	0.00498475
37.9125	-97.61532	0.0048768
37.9125	-97.615	-0.026484385
37.9125	-97.615	-0.0230124
37.9128	-97.65194	0.001524
37.9128	-97.65194	0.009144
37.9124	-97.46371	-0.27936825
37.9128	-97.50111	-0.0032004
37.9124	-97.50278	-0.128016
37.9125	-97.55958	-0.089831333
37.9125	-97.59181	0.013573125
37.9125	-97.68389	0.013037457
37.9125	-97.68389	0.004888675
37.9125	-97.68389	0.0109728
37.916	-97.43222	0.018675927
37.9186	-97.79616	0.024765
37.9189	-97.57333	-0.045581455
37.9189	-97.57333	-0.086995
37.9215	-97.50056	-0.0743585
37.9206	-97.7756	0.025562821
37.9206	-97.7756	0.024296077
37.9206	-97.7756	0.024486577
37.9268	-97.50083	-0.028972933
37.927	-97.52865	-0.327623714
37.927	-97.52865	-0.352806
37.927	-97.72033	0.015621
37.927	-97.72033	0.018669
37.927	-97.46406	-0.059808533
37.9269	-97.48222	-0.023829818
37.9269	-97.51056	-0.1145286
37.9274	-97.51819	-0.1089152
37.9286	-97.51875	-0.1091565
37.9268	-97.53722	-0.076755171
37.9268	-97.53722	-0.094989952
37.9271	-97.54556	-0.091918692
37.9269	-97.54431	-0.083975864
37.9269	-97.54431	-0.161882667
37.9271	-97.58292	-0.00536575
37.9271	-97.61028	0.000310662
37.9271	-97.66514	0.020544692
37.93	-97.84922	0.020791714
37.93	-97.84922	-0.0116332
37.9328	-97.53722	-0.2173605
37.9339	-97.53722	-0.307370875
37.9342	-97.7756	0.022606
37.9342	-97.7756	0.022552269
37.9342	-97.7756	0.020593538
37.9344	-97.61	-0.064008
37.9344	-97.61	-0.06858
37.9386	-97.71505	0.02667
37.9414	-97.46361	-0.17802225
37.9408	-97.51944	-0.121974429
37.9397	-97.52056	-0.160252833
37.9414	-97.55578	-0.079709818
37.9414	-97.46333	0.020366182
37.9414	-97.46333	0.019257818
37.9414	-97.49361	-0.1183005
37.9414	-97.49361	-0.11470005
37.9414	-97.52338	-0.311912
37.9414	-97.52338	-0.350266
37.9414	-97.54306	-0.1365504
37.9414	-97.54306	-0.1461008
37.9417	-97.57417	-0.136869714
37.9417	-97.57417	-0.098171
37.9417	-97.59366	-0.046355
37.9417	-97.59366	-0.122174
37.9416	-97.41041	0.0948055
37.9415	-97.48194	0.009053286
37.9415	-97.5003	-0.051133169
37.9415	-97.53028	-0.1423416
37.9415	-97.59986	-0.08001
37.9415	-97.59986	-0.169926
37.9421	-97.61083	-0.1391412
37.9415	-97.61069	-0.055245
37.9415	-97.61069	-0.472985143
37.945	-97.64736	0.0606044
37.945	-97.64838	-0.000657795
37.945	-97.64806	-0.051646667
37.945	-97.64806	-0.054991
37.9464	-97.77477	0.028643385
37.9464	-97.77477	0.0288798
37.9464	-97.77477	0.028278667
37.9474	-97.61056	-0.048906545
37.9474	-97.61056	-0.175344667
37.9478	-97.95505	0.024765
37.9489	-97.42687	0.145868571
37.9487	-97.4819	-0.020150667
37.9499	-97.53708	-0.1333754
37.9531	-97.89922	0.105038462
37.956	-97.46403	-0.334191429
37.9557	-97.48208	-0.036160364
37.9557	-97.53708	-0.0916686
37.9558	-97.59236	-0.004900083
37.9558	-97.62903	-0.1002792
37.955	-97.81144	0.020465143
37.955	-97.81144	0.010329333
37.9558	-97.90366	0.0522725
37.9558	-97.90366	0.052450208
37.9561	-97.56032	-0.145941143
37.9561	-97.56032	-0.169164
37.9561	-97.60199	-0.03259455
37.9561	-97.60199	-0.1911096
37.9561	-97.74727	0.023651308
37.9561	-97.74727	0.0318135
37.9561	-97.50042	-0.042707169
37.9569	-97.52042	-0.064878857
37.9561	-97.55528	-0.166751
37.9561	-97.66594	-0.00733425
37.9562	-97.68389	0.0136398
37.9562	-97.68389	0.018703636
37.957	-97.7756	0.029301179
37.957	-97.7756	0.023528867
37.957	-97.7756	0.0230124
37.9562	-97.72014	0.010945091
37.9562	-97.72014	0.003683
37.9622	-97.53643	-0.139772571
37.9628	-97.55472	-0.114554
37.9625	-97.63004	0.483108
37.9633	-97.61056	-0.111971667
37.9633	-97.61056	-0.1351788
37.964	-97.55528	-0.112110982
37.9701	-97.48208	0.009473045
37.9704	-97.49987	-0.02577465
37.9704	-97.51944	-0.089290769
37.9701	-97.54625	-0.124934505
37.9701	-97.54625	-0.117475
37.9705	-97.56244	-0.1533144
37.9704	-97.70181	0.033528
37.9704	-97.70181	0.037087629
37.97	-97.88561	0.042172667
37.97	-97.88561	0.03566125
37.97	-97.88561	0.030235536
37.9706	-97.5	-0.092827929
37.9706	-97.5	-0.06988175
37.9706	-97.54639	-0.147900571
37.9706	-97.54639	-0.161417
37.9706	-97.57417	-0.1307084
37.9706	-97.57417	-0.11557
37.9708	-97.64722	-0.06985
37.9708	-97.64722	-0.0704088
37.9708	-97.7756	0.071628
37.9708	-97.7756	0.038162802
37.9708	-97.7756	0.041656
37.9708	-97.7756	0.0363474
37.9707	-97.46403	0.10668
37.9722	-97.53736	-0.104871297
37.9712	-97.55528	-0.157889864
37.9708	-97.61056	-0.282266071
37.9708	-97.61056	-0.1008888
37.9707	-97.61958	-0.20066
37.9707	-97.61958	-0.120015
37.9711	-97.75722	0.039068829
37.9731	-97.86283	0.027432
37.976	-97.55528	-0.201708188
37.976	-97.56458	-0.1416304
37.9796	-97.53722	-0.115522407
37.9796	-97.5738	-0.1186688
37.9786	-97.61069	-0.2011686
37.9779	-97.61056	-0.117432667
37.9779	-97.61056	-0.259511667
37.9831	-97.867	0.01716405
37.9831	-97.867	0.016044333
37.9831	-97.867	0.013356167
37.985	-97.5668	-0.136177978
37.9833	-97.57375	-0.143159238
37.984	-97.61085	-0.058674
37.984	-97.61085	-0.545592
37.9839	-97.83144	0.015515167
37.9839	-97.83144	0.0142494
37.9846	-97.61069	-0.261448062
37.985	-97.61056	-0.093734467
37.985	-97.61056	0.062098052
37.985	-97.62861	-0.0081534
37.985	-97.64708	0.018372667
37.9847	-97.5656	-0.240900714
37.9851	-97.61416	-0.100547714
37.9851	-97.61416	-0.669036
37.9856	-97.7756	-0.026131212
37.9856	-97.7756	0.048133
37.9856	-97.7756	0.050297329
37.9858	-97.48318	0.014357048
37.9851	-97.50042	-0.062778409
37.9853	-97.51847	-0.0606552
37.9851	-97.59222	-0.05827825
37.9853	-97.68403	0.033104667
37.9853	-97.68403	0.028733262
37.9889	-97.57421	-0.1657985
37.9889	-97.57421	-0.1125855
37.9922	-97.53694	-0.095659765
37.9922	-97.53694	-0.11783769
37.9922	-97.53694	-0.118554
37.9929	-97.57444	-0.149098
37.9942	-97.57389	-0.130809833
37.9942	-97.57389	-0.110998333
37.9983	-97.61093	-0.059193545
37.9983	-97.61093	-0.1268984
37.9993	-97.44944	0.078594857
37.9993	-97.48181	-0.013411
37.9994	-97.5	0.008388513
37.9995	-97.55922	-0.113919375
37.9986	-97.96228	0.053993143
37.9989	-97.92339	0.0369316
37.9989	-97.92339	0.0379984
37.9989	-97.92339	0.0371475
37.9992	-97.84838	0.0122936
37.9992	-97.84838	0.0107823
37.9992	-97.84838	0.0098044
37.9992	-97.84838	0.010287
37.9994	-97.5	-0.018415
37.9994	-97.5	-0.009652
37.9994	-97.61056	-0.051816
37.9994	-97.61056	-0.096012
37.9995	-97.61321	-0.066811071
37.9995	-97.61321	-0.137760364
37.9997	-97.57833	-0.136837576
37.9997	-97.57833	-0.148535571
38	-97.77533	0.031970133
38	-97.77533	0.0474218
38	-97.77533	0.046612629
37.9996	-97.52653	-0.122683
37.9996	-97.55014	-0.098450333
37.9996	-97.55014	0.015113
38.0001	-97.57306	-0.224155486
38.001	-97.57366	-0.1074928
37.9997	-97.57389	-0.092474518
37.9997	-97.57389	-0.203188636
37.9997	-97.62896	0.005134708
37.9999	-97.67452	0.0370332
37.9998	-97.67445	0.059940825
38.0006	-97.86283	0.008974667
38.0006	-97.86283	0.0067945
38.0006	-97.86283	0.007366
38.0044	-97.64694	-0.0085344
38.0044	-97.64694	-0.0201676
38.005	-97.57361	-0.097282333
38.0078	-97.51976	-0.032726923
38.0078	-97.51893	-0.0747268
38.0118	-97.61065	-0.1045845
38.014	-97.66579	0.056300077
38.014	-97.66579	0.0531114
38.0139	-97.83005	0.011016343
38.0139	-97.83005	0.0108204
38.0139	-97.83005	0.009405257
38.0142	-97.5525	-0.08636
38.0142	-97.5525	-0.080390833
38.0142	-97.56588	0.038803385
38.0141	-97.60813	-0.148844167
38.0141	-97.61265	-0.103505
38.0145	-97.56615	0.0868675
38.0147	-97.56449	0.022690667
38.0147	-97.56449	-0.162222222
38.014	-97.51875	0.010426212
38.0142	-97.53653	-0.413850667
38.0143	-97.54653	0.002997167
38.0147	-97.56542	-0.116486
38.0143	-97.56694	-0.178004
38.0142	-97.57597	-0.12039625
38.0143	-97.59181	-0.015200086
38.015	-97.73421	0.043364727
38.0156	-97.61082	-0.098679
38.0208	-97.57319	-0.102488333
38.0196	-97.57361	-0.158622083
38.025	-97.64722	-0.0118745
38.025	-97.64722	0.001991591
38.0267	-97.86695	0.0032004
38.0267	-97.86696	0.0020828
38.0269	-97.42953	0.097917
38.0285	-97.54333	-0.0156718
38.0276	-97.57364	-0.146655385
38.0275	-97.80366	-0.004301067
38.0286	-97.61639	-0.025091571
38.0283	-97.61063	-0.131825875
38.0283	-97.81144	0.023622
38.0283	-97.81144	0.023186571
38.0283	-97.81144	0.023404286
38.0286	-97.57833	-0.1206505
38.0286	-97.57833	-0.12573125
38.0286	-97.61639	0.033138533
38.0289	-97.61972	-0.072616088
38.0289	-97.61972	-0.070385354
38.0294	-97.51583	0.062103
38.032	-97.5323	0.064008
38.0289	-97.59194	-0.007939314
38.0292	-97.66556	0.458958462
38.0292	-97.66556	0.064389
38.0295	-97.73421	0.039963436
38.0295	-97.73421	-0.093656818
38.03	-97.61079	-0.051138667
38.0397	-97.59222	0.037163829
38.0411	-97.6109	-0.09305825
38.0432	-97.59222	-0.06379845
38.0432	-97.62861	0.005029
38.0433	-97.60899	-0.420911867
38.0433	-97.60899	-0.182245611
38.0432	-97.61352	-0.399863522
38.0432	-97.61352	-0.113247429
38.0436	-97.54587	0.011478381
38.0435	-97.57403	-0.0016764
38.0433	-97.66569	0.028827046
38.0442	-97.86866	0.043844308
38.0442	-97.86866	0.0452628
38.0447	-97.61088	-0.257555
38.0439	-97.62431	-0.004826
38.0542	-97.61502	0.118997917
38.0543	-97.65944	-0.018288
38.0565	-97.61099	-0.176784444
38.0578	-97.57347	-0.137031351
38.0578	-97.57347	0.006234545
38.0576	-97.59194	-0.001796143
38.0567	-97.77366	0.152835429
38.0578	-97.57361	-0.045101874
38.0578	-97.57361	-0.014621874
38.0581	-97.61028	0.06543675
38.0581	-97.61028	-0.003905
38.0583	-97.59708	0.1029081
38.0578	-97.6661	0.172886914
38.0578	-97.66609	0.029019583
38.059	-97.6473	0.00666625
38.0589	-97.64616	-0.063398
38.0599	-97.61049	-0.065139857
38.0723	-97.64722	0.012192
38.0723	-97.64722	-0.065532
38.0724	-97.64722	-0.014620352
38.0724	-97.64722	0.014208346
38.0723	-97.68404	0.134982857
38.0731	-97.88838	-0.013364308
38.0733	-97.57754	0.0379476
38.0867	-97.66514	0.123952738
38.0867	-97.66514	0.078416477
38.0858	-97.75088	0.0762
38.0986	-97.79227	0.1667256
38.1006	-97.61256	0.0344424
38.1014	-97.68464	0.120695357
38.1014	-97.68464	0.122790857
38.1039	-97.99533	0.0231648
38.1058	-97.66478	0.129942771
38.1096	-97.70173	0.157690705
38.1141	-97.95946	0.027139515
38.1141	-97.95946	0.024892
38.116	-97.64789	0.132620657
38.116	-97.68411	0.149352
38.1221	-97.66681	0.154296341
38.1248	-97.72011	0.192422662
38.1245	-97.7018	0.160782
38.126	-97.80423	0.0475488
38.129	-97.52751	0.113856655
38.1302	-97.64735	0.135714841
38.1299	-97.68456	0.144018
38.1306	-97.89466	0.12998228
38.1366	-97.66672	0.155232286
38.1368	-97.70097	0.179631975
38.1371	-97.70171	0.204554667
38.1371	-97.70171	0.2031492
38.1421	-97.68518	0.148844
38.142	-97.68438	0.1903095
38.142	-97.68437	0.197466857
38.1439	-98.01442	0.012954
38.1442	-97.64619	0.148719286
38.1442	-97.64619	0.147297518
38.1435	-97.64726	0.140173182
38.1514	-97.66475	0.180622938
38.159	-97.64766	0.16285825
38.1594	-97.64739	0.178614
38.1594	-97.64737	0.183302889
38.159	-97.68462	0.17667825
38.1593	-97.68442	0.346456
38.1593	-97.68442	0.171259
38.1611	-97.77577	0.072051333
38.1599	-97.84856	0.0560705
38.1734	-97.92205	0.076141943
38.1865	-97.66535	0.207873318
38.1884	-97.7321	0.22812325
38.2029	-97.66584	0.170083958
38.2173	-97.66365	0.144653333
38.2317	-97.66405	0.126873125
38.2463	-97.66608	0.156487424
38.3187	-97.63954	0.167589333
38.3258	-97.63074	0.121409091
38.326	-97.66162	0.203835833
38.3334	-97.64031	0.154903304
38.34	-97.63971	0.122851944
38.1095	-97.70088	0.214122
38.112	-97.59199	0.036576
38.1122	-97.67576	0.0743712
38.1147	-97.56921	0.108966
38.1167	-97.6831	0.012573
38.1167	-97.6831	0.010287
38.1239	-97.70088	0.029609143
38.1239	-97.70088	0.026996571
38.1295	-97.68532	0.012192
38.1439	-97.66838	0.195326222
38.1493	-97.71086	0.258106444
38.1531	-97.70088	-0.014224
38.1531	-97.70088	-0.065532
38.1521	-97.70171	0.18834745
38.1603	-97.6156	0.141514286
38.1639	-97.56949	0.1524
38.1858	-97.66421	0.2286
38.2511	-97.69949	0.152061111
38.2692	-97.66782	0.158913636
38.2892	-97.70004	0.1135375
38.2964	-97.63115	0.094183
38.3036	-97.42587	0.048490909
38.31	-97.44809	0.04572
38.3131	-97.7506	0.142875
38.3528	-97.4492	0.058129286
38.362	-97.73921	0.11030125
38.3925	-97.70227	0.077343125
38.4017	-97.6656	0.115388571
38.4036	-97.74366	0.024384444
38.4506	-97.70226	0.112773333
38.4653	-97.77616	0.096266
37.4577	-98.64052	0.220471667
37.7261	-98.06795	-0.0271272
37.7332	-98.08176	0.039878
37.7451	-98.02764	0.015205364
37.7483	-97.90574	0.040415308
37.7474	-98.13628	0.047919409
37.7483	-97.97275	0.12273521
37.7483	-97.97274	0.122463173
37.7619	-98.09988	0.0521208
37.7619	-98.10003	0.048641
37.7625	-98.06427	0.023894143
37.7629	-97.93621	0.082128527
37.7629	-97.93621	0.091791692
37.7626	-98.00314	0.136618133
37.7626	-98.00327	0.13716
37.7774	-98.02915	0.1176528
37.7774	-98.02913	0.125106165
37.7774	-97.975	0.129118069
37.7765	-98.1366	0.0585597
37.7765	-98.13666	0.053083558
37.7902	-99.41391	0.138023611
37.7913	-98.10076	0.019177
37.7916	-98.064	0.061452424
37.7915	-98.06371	0.0723385
37.8063	-98.04597	0.114850487
37.8063	-98.04597	0.115355577
37.8067	-97.97304	0.010424886
37.8175	-98.00983	0.1050798
37.8175	-98.00984	0.1080008
37.8246	-98.08191	0.081407
37.8247	-98.08201	0.085688571
37.8248	-97.97691	0.0300482
37.8393	-98.05045	0.028835048
37.8393	-98.05039	0.0457835
37.8393	-98.08726	0.051054
37.8392	-98.01327	0.021717
37.8539	-98.12327	-0.007366
37.8539	-98.06855	0.006449786
37.854	-98.1235	-0.0074295
37.879	-98.33911	-0.0018288
37.8828	-98.06865	0.017526
37.8914	-99.4604	0.0318516
37.8995	-99.34969	0.088327917
37.9275	-99.36969	-0.0131445
37.9282	-99.37849	-0.051816
38.0115	-98.05979	0.07124625
38.0361	-98.12275	-0.0003048
38.0427	-98.18481	0.007874
38.0426	-98.05315	0.0280675
38.0426	-98.05312	0.026746
38.0426	-98.05316	0.023652051
38.0427	-98.10603	0.005973536
38.044	-99.24097	0.019642667
38.0638	-98.67896	0.052324
38.0668	-98.03211	0.00346075
38.0668	-98.03211	0.009977641
38.0668	-98.03211	0.009191625
38.072	-98.06879	0.015494
38.072	-98.06879	0.021174808
38.0868	-98.14197	0.0677926
38.0868	-98.14197	0.062045273
38.0868	-98.14197	0.059135818
37.3939	-98.52091	0.127808182
37.4022	-98.41119	0.1574292
37.4392	-98.54119	0.16891
37.4395	-98.35869	0.131455929
37.4447	-98.49786	0.19088125
37.4497	-97.822	-0.021674667
37.4675	-98.4398	0.141276
37.4772	-98.78537	0.141359689
37.4781	-99.6704	0.191006111
37.4967	-98.53925	0.187021212
37.5	-98.66287	0.064389167
37.5014	-99.63873	0.189103
37.5022	-98.44702	0.01524
37.5106	-99.38595	0.023448071
37.5114	-98.62398	0.093878
37.515	-99.73818	0.218938393
37.5186	-98.87204	0.093934091
37.5234	-98.99482	0.426067143
37.5253	-99.47679	0.06096
37.537	-98.52064	0.1630675
37.5389	-99.33595	0.031330096
37.5564	-99.64485	0.138031071
37.5542	-99.18344	0.100583333
37.5586	-98.05951	0.042236571
[truncated: 167,718 more rows]
