# Supplementary material for: Rapid groundwater decline and some cases of recovery in aquifers globally
Source: Nature. 2024 Jan 24;625(7996):715–21. doi: 10.1038/s41586-023-06879-8 (PMC10808077; doi:10.1038/s41586-023-06879-8)
Supplement: Supplementary file 3 — Source Data Fig. 1–4 [file 41586_2023_6879_MOESM3_ESM.zip › SourceDataFig2.shp.xml]

<?xml version="1.0" encoding="UTF-8"?>
<metadata xml:lang="en"><Esri><CreaDate>20230810</CreaDate><CreaTime>15263200</CreaTime><ArcGISFormat>1.0</ArcGISFormat><SyncOnce>TRUE</SyncOnce><DataProperties><lineage><Process ToolSource="c:\program files\arcgis\pro\Resources\ArcToolbox\Toolboxes\Data Management Tools.tbx\UpdateSchema" Date="20230810" Time="152632">UpdateSchema "CIMDATA=&lt;CIMStandardDataConnection xsi:type='typens:CIMStandardDataConnection' xmlns:xsi='http://www.w3.org/2001/XMLSchema-instance' xmlns:xs='http://www.w3.org/2001/XMLSchema' xmlns:typens='http://www.esri.com/schemas/ArcGIS/2.9.0'&gt;&lt;WorkspaceConnectionString&gt;DATABASE=C:\DRIVE\DropProjects\2020LongtermPiezometry\2023_08_13_Resubmitted&lt;/WorkspaceConnectionString&gt;&lt;WorkspaceFactory&gt;Shapefile&lt;/WorkspaceFactory&gt;&lt;Dataset&gt;SourceDataFig2.shp&lt;/Dataset&gt;&lt;DatasetType&gt;esriDTFeatureClass&lt;/DatasetType&gt;&lt;/CIMStandardDataConnection&gt;" &lt;operationSequence&gt;&lt;workflow&gt;&lt;AddField&gt;&lt;field_name&gt;Aquifer&lt;/field_name&gt;&lt;field_type&gt;LONG&lt;/field_type&gt;&lt;field_is_nullable&gt;False&lt;/field_is_nullable&gt;&lt;field_is_required&gt;False&lt;/field_is_required&gt;&lt;/AddField&gt;&lt;/workflow&gt;&lt;workflow&gt;&lt;AddField&gt;&lt;field_name&gt;Broader&lt;/field_name&gt;&lt;field_type&gt;LONG&lt;/field_type&gt;&lt;field_is_nullable&gt;False&lt;/field_is_nullable&gt;&lt;field_is_required&gt;False&lt;/field_is_required&gt;&lt;/AddField&gt;&lt;/workflow&gt;&lt;workflow&gt;&lt;AddField&gt;&lt;field_name&gt;m_per_year&lt;/field_name&gt;&lt;field_type&gt;LONG&lt;/field_type&gt;&lt;field_is_nullable&gt;False&lt;/field_is_nullable&gt;&lt;field_is_required&gt;False&lt;/field_is_required&gt;&lt;/AddField&gt;&lt;/workflow&gt;&lt;/operationSequence&gt;</Process><Process ToolSource="c:\program files\arcgis\pro\Resources\ArcToolbox\Toolboxes\Data Management Tools.tbx\DeleteField" Date="20230810" Time="152659">DeleteField SourceDataFig2 Broader "Delete Fields"</Process><Process ToolSource="c:\program files\arcgis\pro\Resources\ArcToolbox\Toolboxes\Data Management Tools.tbx\DeleteField" Date="20230810" Time="152702">DeleteField SourceDataFig2 Aquifer "Delete Fields"</Process><Process ToolSource="c:\program files\arcgis\pro\Resources\ArcToolbox\Toolboxes\Data Management Tools.tbx\DeleteField" Date="20230810" Time="152709">DeleteField SourceDataFig2 m_per_year "Delete Fields"</Process><Process ToolSource="c:\program files\arcgis\pro\Resources\ArcToolbox\Toolboxes\Data Management Tools.tbx\UpdateSchema" Date="20230810" Time="154726">UpdateSchema "CIMDATA=&lt;CIMStandardDataConnection xsi:type='typens:CIMStandardDataConnection' xmlns:xsi='http://www.w3.org/2001/XMLSchema-instance' xmlns:xs='http://www.w3.org/2001/XMLSchema' xmlns:typens='http://www.esri.com/schemas/ArcGIS/2.9.0'&gt;&lt;WorkspaceConnectionString&gt;DATABASE=C:\DRIVE\DropProjects\2020LongtermPiezometry\2023_08_13_Resubmitted&lt;/WorkspaceConnectionString&gt;&lt;WorkspaceFactory&gt;Shapefile&lt;/WorkspaceFactory&gt;&lt;Dataset&gt;SourceDataFig2.shp&lt;/Dataset&gt;&lt;DatasetType&gt;esriDTFeatureClass&lt;/DatasetType&gt;&lt;/CIMStandardDataConnection&gt;" &lt;operationSequence&gt;&lt;workflow&gt;&lt;AddField&gt;&lt;field_name&gt;Aquifer&lt;/field_name&gt;&lt;field_type&gt;TEXT&lt;/field_type&gt;&lt;field_length&gt;255&lt;/field_length&gt;&lt;field_is_nullable&gt;False&lt;/field_is_nullable&gt;&lt;field_is_required&gt;False&lt;/field_is_required&gt;&lt;/AddField&gt;&lt;/workflow&gt;&lt;workflow&gt;&lt;AddField&gt;&lt;field_name&gt;Broader&lt;/field_name&gt;&lt;field_type&gt;TEXT&lt;/field_type&gt;&lt;field_length&gt;255&lt;/field_length&gt;&lt;field_is_nullable&gt;False&lt;/field_is_nullable&gt;&lt;field_is_required&gt;False&lt;/field_is_required&gt;&lt;/AddField&gt;&lt;/workflow&gt;&lt;workflow&gt;&lt;AddField&gt;&lt;field_name&gt;m_per_year&lt;/field_name&gt;&lt;field_type&gt;DOUBLE&lt;/field_type&gt;&lt;field_is_nullable&gt;False&lt;/field_is_nullable&gt;&lt;field_is_required&gt;False&lt;/field_is_required&gt;&lt;/AddField&gt;&lt;/workflow&gt;&lt;/operationSequence&gt;</Process><Process ToolSource="c:\program files (x86)\arcgis\desktop10.8\ArcToolbox\Toolboxes\Data Management Tools.tbx\CalculateField" Date="20230810" Time="154905">CalculateField SourceDataFig2 Aquifer [AquiferNam] VB #</Process><Process ToolSource="c:\program files (x86)\arcgis\desktop10.8\ArcToolbox\Toolboxes\Data Management Tools.tbx\CalculateField" Date="20230810" Time="154924">CalculateField SourceDataFig2 m_per_year [MedianThei] VB #</Process><Process ToolSource="c:\program files (x86)\arcgis\desktop10.8\ArcToolbox\Toolboxes\Data Management Tools.tbx\CalculateField" Date="20230810" Time="154932">CalculateField SourceDataFig2 Broader [BroaderAq] VB #</Process></lineage></DataProperties></Esri></metadata>
