# Supplementary material for: Rapid groundwater decline and some cases of recovery in aquifers globally
Source: Nature. 2024 Jan 24;625(7996):715–21. doi: 10.1038/s41586-023-06879-8 (PMC10808077; doi:10.1038/s41586-023-06879-8)
Supplement: Supplementary file 3 — Source Data Fig. 1–4 [file 41586_2023_6879_MOESM3_ESM.zip › SourceDataFig3.csv]

AquiferSystem	Early21stCenturyTheilSenSlope_m_per_year	Late20thCenturyTheilSenSlope_m_per_year
Abarkooh Plain	0.547	0.22375
Abbas -e Sharghi Basin	-0.836336684	0.178055556
Abbotsford-Sumas Aquifer	-0.024171875	0.007825
Albuquerque Basin	-0.024891667	0.063093333
Aleshtar Plain	0.009464286	0.049375
Aliabad Plain	1.2125	0.168333333
Alsatian Aquifer and Upper Rhine Valley	0.01	0.003565341
Alturas Warm Springs Valley	0.494713846	-0.043758304
Amargosa Desert	0.006985	0.008708571
Amol-Ghaemshahr Plain	0.009916667	0.03
Angas-Bremer Plains and Murray Estuary Aquifer System	-0.01602381	-0.1615
Antelope Basin	0.17052925	0.037513846
Antelope Valley	0.066514133	0.044329978
Antlers Aquifer	0.067817667	-0.143594667
Arak Plain	0.405356188	-0.025
Arbon Valley	0.02078371	0.025877692
Arbuckle-Simpson Aquifer	-0.030973439	-0.347058071
Arckaringa Basin and Southwestern Great Artesian Basin	0.015892857	-0.114
Arecibo-Manati and Vega Baja-Toa Baja Regions	-0.022436667	0.02543717
Arriga Flats	-0.08625	-0.120833333
Arrowsmith and Dandaragan Plateau	-0.111111111	-0.255713563
Asadabad Plain	0.605357143	0.029444444
Ashley Valley	0.013208	0.018118667
Assiniboine Delta	-0.014035714	0.006651786
Astian Aquifer	0.00925	-0.073333333
Ataiyah Basin	0.27110101	0.12
Avra Valley	-0.005310909	-0.097971429
Azghand Basin	0.965	0.091354167
Bacon Terrace	-0.049986875	0.011683333
Bahadoran Basin	0.567041667	0.661875
Balcones Fault Zone	0.142012843	-0.048056333
Bangkok Basin	-0.156875	0.748238095
Barind Tract and Central Floodplains	0.131625	0.04719375
Baza Basin	-0.047549679	0.076666667
Bear River Bay	0.023029333	0.045609487
Beaver Valley	0.045559474	0.084387971
Behbahan Plain	0.0725	-0.2009375
Behshar Basin	0.031	0.0025
Beryl-Enterprise Subarea	0.475378929	0.464898397
Big Lost River Valley	0.020247143	0.091313021
Big Valley	0.020682857	-0.02159
Big Valley in northern California	0.009525	0.010414
Biloela Basin	-0.08	0.151666667
Biscayne Aquifer	-0.0013208	-0.003131671
Bishop Basin	0.012930909	0.021551515
Black Hills Uplift	-0.083192353	-0.52324
Black Warrior River Aquifer System (Eutaw and McShan Formations and Tuscaloosa Group)	0.0707136	-0.004126523
Blue Mountains and Clearwater Embayment	0.025564375	-0.080518
Bluffton Till Plain	-0.001524056	0.01397
Boise Valley and Homedale Murphy Area	0.0316229	0.013546667
Bojnourd Plain	0.09171875	0.008928571
Bone Spring-Victorio Peak Aquifer and Dell Valley	0.301604	-0.093780101
Booborowie Valley	0.042833333	-0.007
Boroujen Aquifer	0.413660714	0.16375
Bruneau-Grandview Area	-0.031394	-0.042113571
Bundaberg Aquifer	-0.035972222	-0.00251634
Burdekin Delta	-0.063090278	-0.019419935
Butte Basin	0.026125714	0.003048
Butte Valley	0.210209946	0.10287
Cache Valley	0.003048	0.058293
Cadenas Marchigue y Yerbas Buenas	0.17	0.1375
Camas Prairie	-0.006184167	-0.006096
Campo de Cartagena Multilayered Aquifer	-0.015416667	-0.989166667
Canadian River Alluvial Aquifer	0.067987222	-0.10668
Canning Basin	0.028357143	0.016428571
Cape Cod Aquifer	-0.014858929	-0.008243149
Carman Sand and Southern Carbonate Rock Aquifers	0.00260119	-0.021491758
Carson Valley	0.036657643	0.046466892
Castellon Plain	0.18	0.0995
Castle Hayne Aquifer	0.0034798	0.008636
Catahoula Area	-0.086078661	0.108313095
Cedar Valley	0.422421872	0.233898864
Cedar Valley near Utah Lake	0.057015882	-0.05639125
Central Adelaide Plains	-0.00675	0.141964286
Central Basin	0.124587	-0.304165694
Central Bohemian Cretaceuos Basin	0.011142113	0.00375
Central Canterbury Plains	0.01844375	-0.005
Central Carrizo-Wilcox	0.054339	0.0716275
Central Colusa Basin	0.0648589	0.010355385
Central Eucla Basin	-0.021881868	0.023461538
Central High Plains	0.453474444	0.286512036
Central Karoo Basin	-0.004642857	0.150982143
Central Lake Area	-0.034616571	0.012310241
Central Mallee	0.007583333	0.00625
Central Mashad Plain	0.4196875	0.516666667
Central Minnesota Surficial and Buried Sand and Gravel Aquifers	-0.006828692	0.007101417
Central Mississippi Embayment	0.011321143	0.057954985
Central Otway Basin	0.036979167	0.07
Central Paris Basin	0.02175	0.1040625
Central Perth Basin	0.034	0.04225
Central Piedmont Upland	-0.019473333	-0.011446933
Central Plain	0.173401553	0.132772576
Central Razan Plain	0.77725	0.54
Central Santiago Basin	0.627272727	0.379166667
Central Sevier Valley	0.055517143	0.055057524
Chacabuco-Polpaico Aquifer	1.333942308	0.801875
Chino Basin	0.075438	0.166792021
Chittagong Coast Aquifer	0.065270833	0.038752232
Chowchilla Basin	1.017563077	0.957961
Cimarron Basin	0.033909	-0.060161714
Clarence-Moreton Basin and Cecil Plains	0.022678571	0.090416667
Coachella Valley	0.011049	0.221903636
Coastal Caborca Aquifer	0.6925	0.67234375
Codegua and Graneros-Rancagua Aquifers	0.575	0.428571429
Cold Lake-Beaver River Basin	-0.053246923	0.045766071
Columbus Lowland and Darby Plain	-0.011480368	0.029108583
Confined Claiborne Near Jackson	0.718330864	0.817459545
Connecticut Valley	0.006976533	-0.013272898
Coonamble Embayment	0.107916667	0.0985
Corning Basin	0.323851563	0.173355
Cosumnes Basin	0.117979073	0.037465
Coyote Springs Valley	0.020155556	0.007429167
Coyote Wells Valley	0.0186675	0.011918318
Cretaceous Limestone and Guadalajara Detrital Aquifers	0.002428571	0.007777778
Cuauhtemoc Basin	0.356666667	1.779375
Cuernavaca Valley	0.014285714	0.265882353
Curlew Valley	0.055466146	0.041656
Cuyama Valley	1.4495125	-0.003765294
Dakota Aquifer in southeast Nebraska	-0.05634975	-0.035871146
Dakota Aquifer System	-0.005442857	-0.071848807
Dauphine Miocene Molasses Aquifer System	0.033143939	-0.009166667
Dayton Valley	-0.0142875	0.09254944
Delmarva Peninsula	-0.0061361	0.011176
Delta-Mendota Basin	0.0508	0.0277495
Denver Basin	0.0148075	0.09296125
Don River Delta Aquifer	-0.085744485	-0.003060606
Dougherty Plain and Marianna Lowlands	-0.024522364	-0.037635649
Dugway-Government Creek Valley	0.01143	-0.053628636
Eagle Valley	-0.02524125	-0.06096
East Salt River Basin	-0.775062857	-1.728107143
East Shore Area	0.0586775	0.110073412
Eastern Bohemian Cretaceous Basin	0.012638889	0.000843688
Eastern Cambrian-Ordovician Aquifers	-0.033527778	0.006096667
Eastern Carrizo-Wilcox	0.004233333	-0.005312229
Eastern Dakota Aquifer	0.078560372	0.022013413
Eastern Duero Basin	-0.035681818	0.3900625
Eastern Eromanga Basin	-0.018333333	0.001862745
Eastern Flatwoods Northshores	-0.01524	0.007326923
Eastern Flatwoods Southshores	-0.0146685	-0.009757152
Eastern Gippsland Basin	0.025375	0.01225
Eastern Guadiana Menor Basin	-0.060704545	0.027666667
Eastern Imperial and Amos and Oligby Valleys	0.7362075	-0.310896
Eastern Mississippi Embayment	-0.051347077	0.026216812
Eastern Neyshabur Plain	1.312154762	1.0684375
Eastern Otway Basin	0.031432005	0.023333333
Eastern Paris Basin	0.005	0.058964646
Eastern Plain	0.092418647	0.045477144
Eastern Riverine Plains	0.064666667	-0.025138889
Eastern San Joaquin Basin	-0.0507365	0.061976
Eastern Saq Aquifer	1.3	2.2
Eastern Silurian-Devonian Aquifers	-0.022409275	0.003666814
Eastern Sutter Basin	0.030029727	-0.004712368
Edwards Plateau	0.02273275	0.038760664
Enid Isolated Terrace Aquifer	0.231986667	-0.385354286
Equus Beds	0.0136398	-0.009271
Espanola Basin	0.038004688	0.079753968
Eureka and Eel River and Mad River Plains	-0.006513286	-0.012736286
Fall River Valley	0.010014857	0.003401786
Fountain Creek Alluvial Aquifer	0.016594667	-0.032131
Frenchman Flat	0.0121875	0.029975
Gambier Embayment	0.027440476	0.0545
Gandoman-Boldaji Aquifer	0.356711806	-0.028333333
Garber-Wellington Aquifer	0.077809167	-0.028118
Gem Valley	-0.060270833	0.057067857
Ghaap Plateau Dolomite Aquifer System	0.034452381	0.695952381
Gharesoo-Gorgan Rood Coastal Aquifer	0.04675974	-0.003861111
Ghorveh-Dehgelan Aquifer	0.959642857	0.009885913
Gnangara Mound	0.06	0.035277778
Goleta Basin	0.0413385	-0.393954167
Gonabad Plain	0.082744391	-0.012
Gonzales-New Orleans Aquifer	-0.249682	-0.183642
Goose Creek and Golden Valley	0.099313068	0.322740242
Goshen Valley	0.434701009	-0.028194063
Gotvand Basin	0.047528409	-0.02125
Grande Terre Limestone Aquifer	-0.015	0.00077381
Great Bend Prairie	0.051954545	0.001016
Great Plains Dakota Aquifer	0.05842	-0.036217647
Guadalentin Valley	-0.04525	0.05075
Guelmim Basin	-0.010172276	0.091666667
Gunnedah Basin and Liverpool Plains	0.049	0.0975
Gypsum Hills	0.0856488	0.0166116
Half Moon Bay Coastal Terraces	0.034967636	-0.005541818
Hamedan-Bahar Plain	0.2721875	0.085
Harat Basin	0.450769231	0.278
Hashtgerd Plain	0.5584375	0.232142857
Hawthorne Whiskey Flat	0.06873403	0.056388
Heber Valley	-0.009419079	-0.003048
Hill Country	0.1684	0.058964286
Honey Lake Valley	0.01524	-0.02286
Houston-Galveston Area	-0.1211575	-0.206216458
Indian Springs Valley	-0.016347875	-0.03362125
Indian Wells Valley	0.15523	0.405618462
Interlake Carbonate Rock and Winnipeg Aquifers	-0.030555556	-0.007032197
Interlake Carbonate Rock Aquifers	-0.030111111	0.003958333
Intermediate Aquifer	-0.011054773	0.019431
Iroquois Till Plains	0.010885714	-0.043688
Irwin Basin	-0.252087059	-0.001185556
Ivanhoe and Packsaddle Plains	0.082559524	-0.167072917
Ivanhoe Plains	0.020659314	0.006479167
Izeh Plain	0.480714286	-0.05628125
Jovin Plain	0.895227273	0.696666667
Juab Valley	0.344587286	0.196020267
Kadkan Basin	0.646725962	0.24875
Kaikoura Plain	0.027142857	0.014444444
Kamyaran Plain	-0.091025641	-0.021319444
Kangavar Aquifer	0.600483631	0.09
Kavir -e Abarkooh Basin	0.725988095	0.389654762
Kaweah Basin	0.878332	0.267872308
Kermanshah Plain	0.040095183	0.141964286
Kern River Valley	0.106582308	-0.103302955
Khanmirza Plain	1.50544697	0.089384615
Khomein Basin	0.5125	0.074583333
Kings Basin	0.488975563	0.228908429
Kinokawa Valley	-0.013333333	0.001369485
Kristianstad Plain	0.038083333	0.012034722
La Paz Coastal Aquifer	0.095734848	0.146666667
Lachlan Alluvium	0.174444444	-0.039166667
Lafayette Area	-0.042037083	-0.031352636
Lahontan Valley	-0.000403412	-0.021336
Laidley Sub-basin	-0.05125	0.10125
Landes Plain	0.015694444	0.046329365
Lannemezan Plateau	0.001458333	-0.002107143
Las Vegas Basin	-0.3062475	-0.0423165
Latrobe Valley	0.010262821	0.048611111
Limari Basin	0.083611111	0.011666667
Limpopo Plateau	0.094285714	0.013333333
Lipan Flats	-0.149667686	0.81591125
Little Chino Valley	0.511628571	0.031133143
Llagas Area	0.032439429	-0.093688958
Lobo Flat	0.598932	-0.768823182
Lochiel Lobe	0.02075	-0.007569444
Long Island	-0.001524	-0.0048895
Long Valley in eastern California	0.0762	-0.026002013
Los Molinos Basin	0.1183005	0.005103346
Lower Aconcagua Basin	0.102083333	0.0225
Lower Arkansas River Eastern Reach	0.009482667	-0.051538909
Lower Arkansas River Western Reach	0	-0.021336
Lower Athabasca	0.026086793	-0.064838235
Lower Coastal Plain	-0.009482667	0.075819
Lower Copiapo Valley	0.000255682	0.019805556
Lower Gascoyne Alluvial Aquifer	0.014583333	0.026
Lower Herbert Aquifer	-0.011	0.010909091
Lower Kabootar Ahang Basin	0.835763889	0.421875
Lower Limestone Coast Aquifer System	0.025555556	0.002301136
Lower Morovian Basin	0.018482143	-0.000178571
Lower Rio Elqui Basin	0.146708333	0.012
Lower Santa Ynez Valley	0.081751571	-0.035432833
Lower Waitaki South Coastal Canterbury Aquifer	0.013910256	0.006388889
Lund Subarea	0.04193136	0.009644935
Lyonnais and South Dombes Miocene Aquifer System	0.014	-0.021362179
Madera Basin	0.692242273	0.492921192
Madhupur Tract and Eastern Floodplains	0.079376236	0.007222222
Madrid-Talavera Detrital Aquifer	-0.142	0.11975
Malad Valley	-0.017845866	0.153444986
Malayer Aquifer	0.5	-0.038824301
Mal-Khalife Basin	0.32825	0.347333333
Mancha Oriental Aquifer System	-0.284047619	0.841
Mantinea Flats and Carlton Plain	0.05	0.016666667
Marvast Basin	0.562083333	0.09975
Maryland Western Shores	0.07528525	0.205573788
Mason Valley	0.065042143	0.082176152
Merced Basin	0.398044516	0.30861
Mesilla Valley	0.1037844	0
Mesilla-Conejos-Medanos Basin	0.020623052	0.010341667
Miandarband Plain	0.133038462	0.05375
Michigan Basin	-0.015621	0.010442864
Middle Aconcagua Basin	0.022331731	0.031083333
Middle Tata Alluvial Basin	0.020208333	0.171948052
Milford-Blackrock Subarea	0.27416019	0.05276875
Milk River	-0.008186538	-0.029666667
Mimbres Basin	-0.026822	0.039014167
Mimosa Syncline and Eastern Surat Basin	0.001538462	0.000540865
Mississippian-Silurian-Devonian Carbonates	0.0295275	-0.002041071
Modesto Basin	0.080073667	0.158205714
Mojave Basin	0.044633036	0.029567853
Moor Limestone Aquifer	0.0313125	-0.05
Mount Vernon Hill County	-0.0025146	-0.014296571
Mountain Home Plateau	0.3754	0.071055
Mud Lake	0.156056786	0.034713111
Mulege Aquifer	-0.076666667	0.13
Mulgildie Outlier	-0.240636905	0.016041667
Mulgrave Aquifer	-0.008368056	0.025892857
Myalup and Yalgorup Plain	0.013888889	0.081889881
Narimani Basin	1.46	0.7784375
New Jersey Coastal Plain	-0.053645	-0.020574
Newcastle Till Plain	-0.003302	0.017930446
Norman Upland	-0.069849583	-0.031622667
North American Basin	0.004572	-0.056980667
North Carolina and Virginia Coastal Plain	-0.009421091	0.097536
North West Dolomite Aquifer System	0.145	0.215333333
North Yuba Basin	0.012469091	-0.897889375
North-central High Plains	0.200233125	0.078417273
Northcentral Piedmont Upland	-0.001475729	-0.008097828
Northcentral Swan Coastal Plain	0.050897436	-0.0095
Northcentral Valley and Ridge	-0.038335786	0.1124755
Northeastern Judith River	-0.067392484	-0.040195243
Northeastern Karoo Basin	-0.046220238	-0.052983193
Northern Adelaide Plains	-0.02625	0.184583333
Northern Allegheny Plateau	-0.01524	0.048906618
Northern Aquitaine Basin	0.0095	0.40375
Northern Cambrian-Ordovician Aquifers	-0.0597535	0.015406255
Northern Canterbury Plains	-0.000511905	0.001375
Northern Columbia River Basin	0.054355556	0.01066147
Northern Colusa Basin	0.31242	0
Northern Duero Basin	-0.035833333	0.146153846
Northern Eromanga Basin	-0.085288462	0.044285714
Northern Guam Lens Aquifer	-0.003432421	-0.001796071
Northern Hickory Aquifer	0.03048	0.043687778
Northern High Plains	0.003556	-0.035052
Northern Kern Basin	0.9934575	-0.51816
Northern Paris Basin	0.033133681	0.112583333
Northern Piedmont and Tista Fan	0.042446429	0.0035
Northern Piedmont Upland	-0.004572	0.004320117
Northern Plane Basin	-0.046826923	0.018990385
Northern Qazvin Plain	0.973692766	0.082143429
Northern Razan Plain	0.12085049	0.014357143
Northern Riverine Plains	0.137009804	-0.023251488
Northern Santiago Basin	0.508697917	0.1875
Northern St Vincent Basin	0.042857143	-0.00375
Northern St. Lawrence Lowlands	0.0025	0.002261905
Northern Swan Coastal Plain	0.028516447	-0.0295
Northern Tule Lake	0.08382	0.013594773
Northern Valley and Ridge	0.028191667	0.002820107
Northwestern Basal Cretaceous Aquifer	0.010681818	0.019375
Ocala Uplift	-0.015348857	0.02047875
Ojai Basin	-0.021336	-0.01524
Okefenokee Basin	-0.053231429	0.0297305
Orange County Coastal Plain	0.000223157	-0.173566667
Osoyoos Aquifer	0.062875	-0.002333333
Otava and Blanice Quaternary Aquifer System	0.014840368	0.002875548
Ozark Plateaus Aquifer System	-0.0626364	-0.05219375
Pahvant Valley	0.422256786	0.073201071
Pajaro Valley	-0.022158114	-0.115135679
Palo Verde Valley	-0.02560211	-0.0756075
Pampa del Tamarugal Aquifer	0.066465278	0.095
Panoche Valley	0.135466667	-0.436642747
Parowan Valley	0.535051111	0.472004286
Paskapoo-Scollard	-0.011131341	0.007
Payette Valley	0.00762	-0.000359455
Pearl and Chattahoochee Aquifer System	-0.004463214	0.026419056
Pecos Valley	0.0108185	0.00329496
Peedee and Black Creek and Cape Fear Aquifers	-0.0029845	0.015494
Penoyer Valley	0.274825	0.43576999
Petaluma Valley	0.008098971	0.088174286
Pilsen Basin	0.008530702	0.012321429
Pirie Basin	0.088916667	0.006
Pliocuaternario and Mioceno de Alfamen Aquifers	0.553371212	2.073
Plymouth-Carver-Kingston-Duxburya Aquifer System	0.002667	-0.009757229
Polda Basin	0.001666667	0.09
Proserpine Basin	-0.030454545	-0.013484848
Puerto Rico South Coast Aquifer System	0.028448083	0.154032857
Qom Kahak Basin	0.944545455	0.606964286
Raft River Valley	0.326204545	0.287107917
Ramhormoz Alluvial Plain	0.056	-0.024888393
Ravansar Plain	0.324772727	0.019270833
Red Bluff	0.07271892	0.09991725
Red River Aquifer	0.130062514	-0.206709818
Ribstone Creek and Northern Judith River Aquifer	-0.031627125	0.01475
Rincon Valley	0.036059341	-0.020398154
Rio Grande Delta	0.0371856	0.014598952
Roma Shelf and Northern Surat Basin	0	-0.0135
Roswell Basin	0.18702	-0.0435864
Roussillon Plain	0.028660714	0.025
Rush Springs Aquifer	0.021553381	-0.199292308
Rush Valley	0.034827882	0.014006686
Ryan Flat	0.006476875	-0.208073333
Sabzevar Plain	0.329583333	0.19340625
Sahneh-Bistoon Plain	0.004642857	0.09125
Salinas Valley	0.046624119	0.066588409
Salt Lake Valley	0.028194167	0.068824764
San Agustin Plains	0.012677841	0.011620625
San Antonio Creek Valley	0.44415892	0.279675878
San Bernardino Basin	0.476377	0.121722528
San Fernando Valley	0.053827541	0.58547
San Jose del Cabo Aquifer	0.356666667	-0.58
San Luis Valley	0.0405384	-0.004572
San Pedro Basin	0.009821333	0.1204
San Simon Valley	0.130454	-0.080345854
San Timoteo Basin	0.097076667	0.293907143
Sanpete Valley	0.067872357	0.051511
Santa Barbara and Foothill Basin	0.053856988	-0.291465
Santa Clara Valley	0.01143	-0.548988288
Santa Clara-Calleguas Basin	0.071933405	0.01905
Santa Cruz Coastal Terraces	-0.004841994	0
Santa Maria Basin and Nipomo Valley	0.099703929	-0.085030583
Santa Rosa Valley	-0.003644713	-0.04950581
Sari-Neka Plain	0.009852941	-0.00125
Scott Coastal Plain	0.063392157	0.045
Sea Island	-0.070321381	0.006849904
Sefid-Dasht Aquifer	0.375	0.635034091
Sevier Desert	0.167758451	0.026963077
Seymour-Blaine Aquifer System	0.084205744	-0.073210615
Shahrekord Plain	0.8798125	0.111583333
Sharif Abab and Masileh Aquifers	0.667333333	0.904285714
Shasta Valley	0.020120841	-0.067564
Shazand Plain	0.300961538	0.049
Sierra Grossa Karst Aquifer System	-0.008072917	0.005454545
Sierra Valley	0.078105	-0.081642857
Skull Valley	0.002184267	-0.062955509
Snake Valley	0.074138235	0.029972222
Socorro Basin	0.013315702	-0.006096
Solano Basin	0.035451143	0.01241961
Somontano del Moncayo Aquifer	-0.119642857	0.038333333
Sonoma Valley	0.014732	0.17526
South American Basin	-0.056118579	-0.26365
South Fork Pitt River Basin	0.007753048	-0.010408227
South Yuba Basin	0.015915667	-0.841622888
Southcentral Floodplains	0.076033333	0.022208333
South-central High Plains	0.09144	0.018711667
Southcentral Karoo Basin	0.115729167	0.162857143
Southcentral Mega Aquifer System	0.218253968	0.618881119
Southeastern Bengal Basin	0.037	0.004486706
Southeastern Eucla Basin	0.005251736	0.037678571
Southeastern Surat Basin	0.042138889	0.06125
Southern Canterbury Plains	-0.0075	0.013860965
Southern Carbonate Rock Aquifers	-0.010839161	-0.046098485
Southern Carpentaria Basin	0.025227273	-0.1336875
Southern Colusa Basin	0.018288	-0.155665714
Southern Duero Basin	0	0.5675
Southern Goose Lake Valley	0.140861429	-0.03048
Southern Guadiana Menor Basin	-0.023214286	0.186428571
Southern High Plains	0.143401032	0.052086075
Southern Hills	-0.017805614	0.024222389
Southern Kern Basin	0.603253333	-0.61976
Southern Kettleman Plain	0.432308	-0.206995059
Southern Mallee	0.027666667	-0.000833333
Southern Maryborough Basin	-0.137333333	-0.009
Southern Morongo Basin	0.06325	0.083515333
Southern Neyshabur Plain	1.017473958	0.72125
Southern Odanah Shale	-0.031547619	-0.006979167
Southern Owens Valley	0.001238583	-0.014677292
Southern Paris Basin	0.011826923	0.010505952
Southern Piedmont Upland	-0.0585475	0.034865844
Southern Qazvin Plain	1.641636905	0.383392857
Southern Razan Plain	0.139789916	0.436625
Southern Riverine Plains	0.100571429	0.001077381
Southern San Gabriel Valley	0.051954545	-0.005588
Southern San Juan Basin	0.062701429	0.005193771
Southern Santiago Basin	0.543636364	0.258863636
Southern St. Lawrence Lowlands	0.007730769	-0.0034375
Southern Swan Coastal Plain	0.028714286	0.054058442
Southern Utah Valley	0.038317857	0.082126667
Southern Valley and Ridge	-0.051054	-0.069827091
Southwestern Allegheny Plateau	-0.0277495	-0.0018288
Southwestern Coastal Sandveld and Elandsfontein Aquifer	0.01875	0.001125
Southwestern Flatwoods	-0.003556	-0.003646714
Spanish Springs Valley	-0.055372	0.039751
Sprague Basin	0.026870526	0.1869012
Spring Valley	0.026589554	0.031833125
Springbok Flats Karoo Basin	0.07	0.072545788
Stockton Plateau	-0.002503714	-0.190131292
Stone Cabin Valley	0.028995385	-0.029336875
Surprise Valley	0.029746864	0.061383333
Sylhet Basin	0.081475	0.046091667
Taznakht Plain	0.0628125	-0.015511676
Temecula Valley	0.030099	0.105833611
Tepalcingo-Axochiapan Aquifer	0.087286325	0.835202206
Teton Valley	0.117626583	0.003937614
Tifton Upland	-0.016655143	0.06096
Tillman Terrace	0.091778667	-0.20469225
Tokio-Woodbine Aquifer	0.002709333	-0.063941011
Toole Valley	0.184071846	0.0041875
Tournaisis Region Carbonate Aquifers	0.0225	0.070277778
Toyooka Basin	-0.016559524	-0.0075
Transboundary Odanah Shale	-0.00522	-0.052251462
Trebon Basin	0.016441964	-0.000178571
Trinity Aquifer System	0.047241259	0.097281667
Tualatin and Portland Basins	-0.020218	-0.037731049
Tulare Lake Basin	0.44021375	0.497147273
Tularosa Basin	0.133908667	0.016746806
Tule Basin	0.803575625	0.296642692
Tule Valley	0.0085725	-0.002667
Turlock Basin	0.16764	0.021680714
Twin Falls	0.026786163	0.031352311
Uitenhage Artesian Basin	-0.0025	0.028211538
Uley Basin	-0.000729167	0.068125
Umatilla Basin and Horse Heaven Hills	-0.019847509	-0.012340442
Upper Aconcagua Basin	0.901978022	0.757177083
Upper Arkansas River Basin	-0.0006604	0.0300736
Upper Borrego Valley	0.495057636	0.193261013
Upper Deschutes Basin	0.088391667	0.029525463
Upper Dry and King Basins	-0.009579429	-0.154686
Upper Kabootar Ahang Basin	0.16	-0.086666667
Upper La Ligua Aquifer	0.984947917	0.082307692
Upper Lost River	0.028851787	0.031239552
Upper Mashad Plain	0.648928571	0.4275
Upper Morovian Basin	0.008169643	0.006321429
Upper Rio Elqui Basin	0.376416667	0.040333333
Upper Santa Cruz Basin	-0.32423125	0.171705556
Upper Santa Ynez Valley	0.247356923	-0.046829641
Upper Souss Basin	-0.003482143	-0.044705882
Utah Lake Valley	0.213487	0.115563241
Valencia Plain	0.036666667	0.034375
Valle de Juarez and Hueco Bolson	0.185256458	0.2266625
Vega de Granada Aquifer	-0.164621212	0.0229375
Victoria Area	0.024854765	-0.078564667
Vidalia Upland	0.084125	0.082305153
Villena-Benejama Region covering the Solana Aquifer	0.384270833	0.108214286
Vina Basin	0.166235196	0.095658214
Vinaroz Plain	0.049027778	0.155
Viscaino Aquifer	0.004166667	0.123333333
Volcanic Rift Zone	0.061966818	0.077792033
Weiser River Valley	-0.000178	0.012886786
West Salt River Basin	-0.17579125	0.099313333
West-central Kanto Plain	-0.009166667	-0.013650794
Western Blackwood Plateau	0.080555556	0.028
Western Cambrian-Ordovician Aquifers	-0.009906	-0.004481413
Western Carrizo-Wilcox	0.166817857	0.109645804
Western Karoo Basin	0.049615385	0.119375
Western Lordegan Basin	0.55171875	-0.255089286
Western Mississippi Embayment	-0.065948182	0.139035208
Western Nakambe Basin	0.125950549	0.1704
Western Neyshabur Plain	0.382212302	0.712375
Western Outer Bluegrass	0.02247875	0.003656319
Western Paris Basin	0.016723214	0.103892045
Western Pilbara Granite-Greenstone Terrane	0.026	-0.02184492
Western Port Basin	0.042928571	-0.065666667
Western Qazvin Plain	1.7434375	0.241701389
Western Riverine Plains	0.03484375	0.001982323
Western St Vincent Basin	0.075357143	0.026597222
Western Surat Basin	-0.009309524	0.042708333
Western Sutter Basin	0.0203835	0.00714375
Westside Basin	0.64101996	0.063613393
Wet Mountain Valley	0.0151535	-0.02333625
Wild Horse and Michigan Flats	0.191529375	-0.016954375
Willchra Basin	0.084718615	0.052604167
Williston Basin	-0.017145	0.001662286
Willow Creek Basin	0.0170688	-0.041151299
Willunga and Noarlunga Embayments	0.068515038	0.16775
Wimmera Plain	0.011625	0.019444444
Winfield-Wood Lake and Kalamalka Lake Aquifers	-0.021013667	0.003142857
Winkler Alluvial Aquifer	0.049855769	-0.1184375
Wisconsin Precambrian Aquifer	-0.02439	0.001823464
Wood River Valley	0.015494	0.04961419
Wyandotte Creek Basin	0.06096	0.03683
Yazd-Ardakan Basin	0.440381944	0.610833333
Yolo Basin	0.050753818	0.06448425
Yoshino Basin	-0.011666667	-0.00875
Yucaipa Basin	-0.202845	-0.192087045
Yucca Flat	-0.021040833	-0.002131429
Yuma Basin	0.044196	0.07239
Zaran -e Saveh Basin	0.695333333	0.560625
