# Supplementary material for: Rapid groundwater decline and some cases of recovery in aquifers globally
Source: Nature. 2024 Jan 24;625(7996):715–21. doi: 10.1038/s41586-023-06879-8 (PMC10808077; doi:10.1038/s41586-023-06879-8)
Supplement: Supplementary file 3 — Source Data Fig. 1–4 [file 41586_2023_6879_MOESM3_ESM.zip › SourceDataFig4.csv]

AquiferSystem	Annual_precipitation_divided_by_potential_evapotranspiration	Percent_of_area_covered_by_cropland
Milk River	0.261457537	47.22599164
Paskapoo-Scollard	0.577790898	18.23253258
North-central High Plains	0.244379298	69.90407531
South-central High Plains	0.261764824	17.36171288
Equus Beds	0.459795116	51.91277289
Great Bend Prairie	0.360411736	53.86302671
Northern High Plains	0.331625827	35.21954105
Central High Plains	0.226946436	34.78059693
Southern High Plains	0.197870687	33.61570746
Confined Claiborne Near Jackson	0.953120273	7.426467049
Eastern Mississippi Embayment	0.94755668	15.40448155
Central Mississippi Embayment	0.873047698	50.65616325
Western Mississippi Embayment	0.900200063	2.294024392
Eastern Carrizo-Wilcox	0.748350571	4.019823731
Central Carrizo-Wilcox	0.568745895	8.88829865
Western Carrizo-Wilcox	0.320175845	8.306627047
Denver Basin	0.223185126	19.16872058
West Salt River Basin	0.077697715	7.301761973
East Salt River Basin	0.106852702	5.113615857
Maricopa-Stanfield Basin	0.077788949	22.44729015
Avra Valley	0.151868539	1.446971153
Upper Santa Cruz Basin	0.164109584	0.306437053
San Pedro Basin	0.184222615	1.151137479
Willcox-Douglas Basin	0.171800898	3.112574136
Yuma Basin	0.031287554	25.69066906
Ozark Plateaus Aquifer System	0.77742715	13.55221094
Salinas Valley	0.228528266	23.4295904
Coachella Valley	0.047977967	5.700538343
Williston Basin	0.310692471	32.19409516
Powder River Basin	0.241521938	2.480533994
Black Hills Uplift	0.325794992	3.252396639
Southern Willamette Valley	1.183179378	15.56488029
Central Willamette Valley	1.136631528	14.83249049
Tualatin and Portland Basins	1.335875127	3.889665257
Palouse Basin	0.487179985	65.59897074
Yakima Basin	0.202518502	10.72429329
Odessa Subregion	0.164767046	45.06656854
Quincy Subregion	0.126215181	26.98916602
Northern Columbia River Basin	0.237580652	26.70229889
Spokane Valley-Rathdrum Prairie Aquifer	0.571043282	2.477331946
Little Spokane Basin	0.50044089	4.68490037
Blue Mountains and Clearwater Embayment	0.46016533	8.506199961
Palouse Slope	0.329039006	35.61325132
Walla Walla Basin	0.340978114	36.8680297
Umatilla Basin and Horse Heaven Hills	0.236088871	23.14316119
Albuquerque Basin	0.127016311	1.609438652
Espanola Basin	0.185986327	0.488431567
San Luis Valley	0.182045235	8.599016803
Roswell Basin	0.138467425	4.918690075
Valle de Juarez and Hueco Bolson	0.095092505	3.377534309
Tularosa Basin	0.112366267	0.391171091
Mesilla Valley	0.098980875	13.65567238
Rincon Valley	0.109587534	19.45877329
Estancia Basin	0.177219496	2.529670448
Southern San Juan Basin	0.167206995	0.147760051
Upper Deschutes Basin	0.428054873	2.05968209
Lahontan Valley	0.066570176	4.926131825
Lolo-Bitterroot Valley	0.274388089	9.168513912
Mission Valley and Irvine Flats	0.355949798	16.84693215
Little Bitterroot Valley	0.34453371	9.794581877
Santa Maria Basin and Nipomo Valley	0.29124682	30.28942841
Lower Santa Ynez Valley	0.27588156	9.029237129
Upper Santa Ynez Valley	0.255237452	5.098090796
Cuyama Valley	0.230145175	18.48060478
San Antonio Creek Valley	0.27471068	17.44286305
Beaver Valley	0.155805672	12.67018121
Parowan Valley	0.153293805	13.47788695
Cedar Valley	0.153446082	6.569206017
Pahvant Valley	0.160973291	13.39075272
Central Sevier Valley	0.146638041	19.1008859
Sanpete Valley	0.212388016	15.34254113
Juab Valley	0.20301474	12.83440768
Milford-Blackrock Subarea	0.120739834	4.065818148
Beryl-Enterprise Subarea	0.14492891	7.474386319
Lund Subarea	0.138510479	0.242145363
Rush Valley	0.187834621	0.852746748
Toole Valley	0.22240068	4.508052048
Goshen Valley	0.175998805	17.43812747
Southern Utah Valley	0.256864241	25.64612046
Cedar Valley near Utah Lake	0.206230783	2.25216596
Sevier Desert	0.122149598	7.184466697
Ashley Valley	0.164644491	15.33051767
Roosevelt Valley and Uinta River Basin and Pelican Lake region	0.158661381	11.09593405
Western Uinta Basin	0.216750081	4.068979016
Spring Valley	0.131570316	0.856830173
Snake Valley	0.101230717	1.322435404
Deep Creek Valley	0.134870375	0.628328266
Lake Valley	0.142132767	1.204663227
Hamlin Valley	0.142550036	0.550376841
Dry Lake Valley and Dreamer Valley	0.106832901	0.092974168
White River Valley	0.11906471	1.148631484
Steptoe Valley	0.145379298	1.53950626
Railroad Valley	0.094109937	0.777021167
Coyote Springs Valley	0.054535388	0.044172536
Las Vegas Basin	0.04333986	0.247952437
Amargosa Desert	0.038652798	0.575718036
Pahrump Valley	0.0484042	0.223563118
Indian Springs Valley	0.064949854	0.033446477
Three Lakes Valley	0.053877028	0.021803228
Churchill Valley	0.07088608	0.465589323
Dayton Valley	0.089231298	0.381987746
Carson Valley	0.158336929	3.733105085
Eagle Valley	0.155562963	0.313954719
Abbotsford-Sumas Aquifer	1.43983209	24.17965384
South Sound and Commencement Bay	1.409257765	1.584435566
Main Basin	1.259951409	0.662496855
Lower Fraser Valley	1.708829467	6.049125887
Big Chino Valley	0.158371063	0.460560769
Little Chino Valley	0.208476842	0.214001355
Lonesome and Prescott Valleys	0.211978962	0.004414315
Santa Rosa Valley	0.558612534	22.38683289
Big Bear Valley	0.396623188	0.010963354
Grand Forks Aquifer	0.460545614	4.250852596
Osoyoos Aquifer	0.268684667	2.374491575
Oliver Sub-basin	0.279653403	3.988824721
Okanagan Lake Perimeter (west)	0.335976744	0.591499314
Winfield-Wood Lake and Kalamalka Lake Aquifers	0.402533728	0.387676936
North Okanagan	0.537771968	11.08879566
Southern Tule Lake	0.216951101	20.80689871
Northern Tule Lake	0.219233077	26.47002725
Lower Klamath Lake	0.237880833	9.970122023
Klamath River	0.292363761	2.485358094
Klamath Valley	0.244578864	11.43205287
Upper Lost River	0.243714891	8.163403432
Butte Valley	0.291736986	8.500545647
Sprague Basin	0.323450865	1.163954645
Swan Lake and Upper Klamath Lake Perimeter	0.401487412	2.367947156
Shasta Valley	0.382547883	3.625503423
Scott Valley	0.454898106	5.625686398
Eureka and Eel River and Mad River Plains	1.092092771	11.28627252
Goleta Basin	0.2530775	1.008841886
Santa Barbara and Foothill Basin	0.265545333	0.281851852
Montecito Basin	0.278887719	1.578658689
Carpinteria Basin	0.266813333	17.66358418
Santa Clara-Calleguas Basin	0.213703161	23.93275634
Antelope Valley	0.094983398	1.244019397
Mojave Basin	0.060816111	0.355341363
San Jacinto Basin	0.146651271	3.163138781
Tijuana-San Diego Basin	0.15550303	0.255301306
Smith Valley	0.094623002	7.534067942
Mason Valley	0.072216895	15.2029879
Lower Walker Basin	0.062991365	0.835020893
Sierra Valley	0.338076431	2.367457435
Honey Lake Valley	0.214567195	1.343063498
Spanish Springs Valley	0.124753409	0.010838933
Grass Valley in northern Nevada	0.115263258	5.163408154
Buena Vista Valley in northern Nevada	0.104185027	1.016812248
Crescent Valley in northern Nevada	0.132556409	1.363583437
Diamond Valley in northern Nevada	0.165471501	6.864606717
Paradise Valley in northern Nevada	0.127796309	8.692264986
Desert Valley in northern Nevada	0.115440829	1.254048102
Quinn River Valley in northern Nevada	0.143060034	8.215401336
Upper Humboldt Basin	0.183769882	2.233100035
Ruby Valley	0.193478532	2.545860602
Kootenai Valley	0.66587573	8.232608718
Pend Orielle West	0.74553094	0.336287247
Pend Orielle East	0.745528021	0.436634401
Mill Creek Aquifer	0.444628083	1.018404839
Long Valley - Round Valley	0.519194198	3.253776865
Weiser River Valley	0.414186068	6.710265043
Payette Valley	0.197178659	31.28364706
Scott Valley and Mann Creek	0.236802505	23.14607046
Boise Valley and Homedale Murphy Area	0.18003835	28.03349988
Mountain Home Plateau	0.159027695	13.24074544
Bruneau-Grandview Area	0.134277594	13.04805478
Central Plain	0.18050025	21.55786996
Twin Falls	0.153025503	31.72374721
Marsh Valley	0.180889164	33.63052244
Goose Creek and Golden Valley	0.172768887	53.31125979
Raft River Valley	0.182876136	23.10089873
Marsh Creek	0.240736139	12.47530533
Arbon Valley	0.232497931	26.38370646
Rockland Valley	0.218752814	25.07224146
Eastern Plain	0.21941876	31.38300689
Little Lost River Valley	0.172655034	18.18813485
Big Lost River Valley	0.206699441	16.32653709
Mud Lake	0.218794613	17.22705923
Volcanic Rift Zone	0.183466192	0.166588007
Teton Valley	0.460872083	17.43827673
Camas Prairie	0.272726806	16.49923029
Wood River Valley	0.294364259	14.01143174
Sawtooth Valley and Bear Valley	0.384176267	2.35017573
Pahsimeroi Valley	0.166988027	6.679679152
Round Valley	0.156346855	11.22732925
Upper Salmon Basin	0.191122013	4.039779249
Lemhi Valley	0.197319436	7.553942845
Garden Valley	0.395641818	0.730100799
Napa Valley	0.435396839	38.20076837
Santa Clara Valley	0.266910614	0.863031205
Surprise Valley	0.214961754	2.713124144
Salt Lake Valley	0.264729503	1.879389313
Utah Lake Valley	0.254337245	7.707688957
Ogden Valley	0.34518324	9.470780776
East Shore Area	0.288479985	12.44019699
Bear River Bay	0.268913699	29.65656024
Cache Valley	0.285810512	29.10135968
Malad Valley	0.251194928	24.75999174
Bear Lake Valley	0.264174934	8.147717662
Gem Valley	0.29352216	31.43746088
Curlew Valley	0.188471703	8.135191978
Heber Valley	0.292250262	18.81920565
Mimbres Basin	0.114882496	0.845898573
Uvas Valley	0.115646688	16.38448189
Wet Mountain Valley	0.249588398	4.281957834
Upper Arkansas River Basin	0.198240342	4.610000519
Uncompahgre Basin	0.145572352	31.24949009
Blue River Basin	0.351875841	0.03570344
South Platte Basin	0.214761464	23.84844813
Lower Arkansas River Western Reach	0.152709782	14.21720668
Lower Arkansas River Eastern Reach	0.189121376	37.0999791
Fountain Creek Alluvial Aquifer	0.206966717	3.506501561
Wind River Basin West	0.182683605	4.418324798
Jackson Hole Aquifer	0.399103636	5.935306565
Laramie Basin	0.247500352	4.176331747
Bighorn Basin	0.190633758	4.837617765
Middle Yellowstone Area	0.240568937	14.63298599
Gallatin Valley	0.298946711	22.09753121
Helena Valley FIll	0.222087284	7.80637476
Upper Beaverhead Basin	0.210477051	21.31194488
Madison Aquifer	0.286785359	30.66476335
Gila Valley	0.113981786	10.64683939
San Simon Valley	0.12760166	2.438436056
Animas Valley	0.134158451	2.70982591
Playas Valley	0.129860239	3.444472387
Lordsburg Valley	0.126043426	1.416416392
Houston-Galveston Area	0.738003149	10.22715803
Victoria Area	0.570750947	22.388327
Rio Grande Delta	0.345303923	29.38326272
Lafayette Area	0.938350379	9.919002145
Gonzales-New Orleans Aquifer	1.037408523	5.578315584
Mississippi Delta	1.042009506	5.809600381
Southern Hills	1.04110035	6.585264743
Catahoula Area	1.033221442	3.872287004
Alabama Coastal Lowlands	1.034217213	6.711332128
Dougherty Plain and Marianna Lowlands	0.876900087	20.12780253
Tifton Upland	0.79973659	20.71130361
Apalachicola Delta	0.963543847	1.992832288
Ocala Uplift	0.830889977	5.587553166
Southwestern Flatwoods	0.718187487	3.446815299
Central Lake Area	0.751769116	1.581508584
Eastern Flatwoods Southshores	0.716500421	9.714087543
Eastern Flatwoods Northshores	0.75941632	2.040639314
Vidalia Upland	0.73655922	12.25176742
Bacon Terrace	0.783677123	14.67447925
Okefenokee Basin	0.830395037	0.676986643
Upper Coastal Plain	0.758432393	9.2611228
Lower Coastal Plain	0.788079221	3.544064484
Sea Island	0.801252915	1.657414304
Intermediate Aquifer	0.711469862	4.758169315
Castle Hayne Aquifer	0.912079523	10.24760984
Peedee and Black Creek and Cape Fear Aquifers	0.809472868	13.85494003
Stockton Plateau	0.14499591	0.420344618
Edwards Plateau	0.245487384	2.370031154
Balcones Fault Zone	0.370809393	11.27938435
Hill Country	0.417662643	1.192784268
Trinity Aquifer System	0.482390194	8.357906997
Pecos Valley	0.127005944	0.688866028
Seymour-Blaine Aquifer System	0.281895354	20.26223933
Garber-Wellington Aquifer	0.537708601	8.392396854
Arbuckle-Simpson Aquifer	0.595320548	1.447576654
Tillman Terrace	0.349319295	57.80269383
Vamoosa Ada Aquifer	0.577208186	6.67970853
Cimarron Basin	0.394023967	38.86558586
Enid Isolated Terrace Aquifer	0.471435169	33.19931663
Antlers Aquifer	0.695103772	6.333493362
Rush Springs Aquifer	0.380440531	24.93596817
Elk City Aquifer	0.347213214	30.60035721
Canadian River Alluvial Aquifer	0.369442203	24.21809822
Red River Aquifer	0.324282301	34.76223396
Pearl and Chattahoochee Aquifer System	0.824141621	10.0540574
Biscayne Aquifer	0.765632301	1.464307447
Connecticut Valley	1.014307241	4.545965695
Southern Piedmont Upland	0.895400748	3.818543776
Southcentral Piedmont Upland	0.837216148	6.176579905
Central Piedmont Upland	0.833011859	8.037394374
Northcentral Piedmont Upland	0.830773794	16.04662527
Northern Piedmont Upland	0.955091916	14.14544388
New Jersey Coastal Plain	0.882283911	7.912597754
Delmarva Peninsula	0.822136201	25.77004628
Maryland Western Shores	0.797179947	5.712566109
North Carolina and Virginia Coastal Plain	0.850828081	18.05724505
Long Island	0.906016605	2.713782378
Moulton Valley	1.008911305	20.61513576
Southern Highland Rim	1.016852428	21.16967595
Eastern Highland Rim	1.069046181	14.96964428
Eastern Pennyroyal Plateau	0.989863046	16.30424654
Mitchell Plateau	0.917827014	21.66732943
Shawnee Hills	0.90990655	25.12609921
Western Outer Bluegrass	0.913995782	15.4647661
Crawford Upland	0.924095193	13.70604921
Norman Upland	0.908355622	16.97074248
Muscatatuck Plateau and Dearborn Upland	0.900759344	26.02464727
Newcastle Till Plain	0.871876366	56.91398211
Bluffton Till Plain	0.818122357	69.38375956
Columbus Lowland and Darby Plain	0.821176464	61.77714708
Bellefontaine Upland and Mad River Interlobate Plain	0.831301316	60.49192983
Galion Glaciated Low Plateau	0.872414706	45.42571852
Illinoian Till Plain	0.904393639	30.27945485
Tipton Till Plain	0.880202936	65.7909481
Mount Vernon Hill County	0.851646984	51.82351425
Springfield Plain	0.783051814	63.59398144
Central Wabash and Bloomington Ridged Plain	0.81074053	79.47099761
Iroquois Till Plains	0.847705821	86.02217791
Michigan Basin	0.7876831	26.30357404
Silurian-Devonian Aquifers in Northern Michigan	0.79524446	6.392622014
Wisconsin Precambrian Aquifer	0.886644064	6.845756943
Western Kankakee Plains	0.819032941	85.8856814
Eastern Kankakee Plains	0.851067051	60.35272837
Eastern Silurian-Devonian Aquifers	0.807532653	35.79556868
Western Cambrian-Ordovician Aquifers	0.771037159	35.73629489
Eastern Cambrian-Ordovician Aquifers	0.791733652	48.32019958
Northern Cambrian-Ordovician Aquifers	0.787444167	33.64364435
Upper Carbonate Aquifer	0.743070823	85.7273839
Mississippian-Silurian-Devonian Carbonates	0.749967251	70.57756402
Upper Peninsula Jacobsville Sandstone and Cambrian-Ordovician and Silurian-Devonian Aquifers	0.879245544	2.809784369
Northeast Missouri Carbonates	0.73726993	43.99979991
Central Cumberland Plateau and Sequatchie Valley	1.126269638	10.40908514
Southern Cumberland Plateau - Pottsville Aquifer	1.016347495	6.503665075
Northern Cumberland Plateau and Mountains	1.049253162	3.133394258
Southwestern Allegheny Plateau	0.909003376	8.101213428
Western Allegheny Plateau	0.874844964	19.8302361
Southeastern Allegheny Plateau	0.996307785	1.213528773
Central Allegheny Plateau	0.937845201	5.779908041
Northern Allegheny Plateau	0.983649556	11.40422003
Southern Valley and Ridge	1.018705932	6.34519574
Southcentral Valley and Ridge	0.974886193	9.820238834
Northcentral Valley and Ridge	0.923737774	7.61866163
Northern Valley and Ridge	0.915729522	13.53741845
Southern St. Lawrence Lowlands	1.058728109	30.53340801
Northern St. Lawrence Lowlands	1.266203776	32.88366611
Cape Cod Aquifer	1.062630161	1.354954668
Plymouth-Carver-Kingston-Duxburya Aquifer System	1.112111981	1.888472236
Northern San Juan Basin	0.237195789	1.861889812
Central Minnesota Surficial and Buried Sand and Gravel Aquifers	0.690892452	21.99803659
Sardis-Vedder Aquifer	1.626544	23.56271331
Eastern Dakota Aquifer	0.632043463	84.89132295
Dakota Aquifer System	0.384776231	46.25116426
Great Plains Dakota Aquifer	0.404256983	44.08146961
Lake Mohave Basin	0.039578275	8.217341528
Detrital Valley Basin	0.076887002	0.021905635
Hualapai Valley Basin	0.092604388	1.040287353
Big Sandy Valley	0.112241089	0.030109629
Ranegras Plain	0.054257153	2.044941856
Lower Gila Basin	0.046636567	4.615590005
Gila Bend Basin	0.060484572	14.49153938
Western C Aquifer	0.177673001	0.104909723
Eastern C Aquifer	0.166960873	0.107561922
Western Champlain Valley Lowlands	0.894711328	9.375006461
Eastern Champlain Valley Lowlands	1.028588698	10.04175963
Coastal Maine Crystalline Aquifers	1.310731856	0.983708842
New Hampshire Seacoast	0.960541769	3.452635448
Upper American and Auburn Basins	0.599535014	0.591038328
Upper Butte Creek Basin	0.648943253	0.007368343
Upper Feather River Basin	0.685636287	0.018143655
Upper Yuba Basin	0.742302121	0.086066713
Upper Bear Basin	0.627372502	0.42048504
Upper Cosumnes Basin	0.531534335	1.113548814
Upper Mokelumne Basin	0.510747238	2.162398263
Upper Calaveras Basin	0.481438275	1.179407573
Upper Stanislaus and Rock Creek Basins	0.471319057	0.753739736
Upper Tuolumne Basin	0.47077138	0.611556974
Upper Merced Basin	0.436512262	0.069773863
Upper Fresno Basin	0.349991972	1.651236784
Upper Chowchilla Basin	0.324975769	3.697619078
Upper Dry and King Basins	0.316377188	0.688817632
Upper Kaweah Basin	0.269531573	0.855840428
Upper Tule Basin	0.252007345	3.811166249
Upper Poso Basin	0.219075444	0.600315862
Saanich Peninsula	0.982821081	3.504580094
Nanaimo Lowlands	1.224210526	1.845257385
Lower Athabasca	0.537312055	0.149940266
Cold Lake-Beaver River Basin	0.501602572	13.48150906
Dalmeny Aquifer	0.397470292	58.35078693
Cypress-Eastend Aquifer	0.346830473	44.35928898
Transboundary Judith River Aquifer	0.266554166	16.69508036
Great Sand Hills North Aquifer	0.303758168	21.98069915
Tyner Valley Aquifer	0.290681079	54.8127235
Ribstone Creek and Northern Judith River Aquifer	0.373496856	54.17954639
Northeastern Judith River	0.341784594	57.98774651
Meacham Aquifer	0.41179035	62.11028314
Hatfield Valley	0.43475521	57.67148679
Assiniboine Delta	0.573515076	39.13010935
Riding Mountain Odanah Shale	0.595290874	50.95110072
Southern Odanah Shale	0.499993113	49.07230177
Transboundary Odanah Shale	0.527025535	78.68705245
Dauphin Lake Area	0.64246181	24.28421497
Interlake Carbonate Rock and Winnipeg Aquifers	0.692728575	12.37374645
Interlake Carbonate Rock Aquifers	0.629922554	14.0847959
Carman Sand and Southern Carbonate Rock Aquifers	0.681125791	44.76066204
Southern Carbonate Rock Aquifers	0.624487128	55.98454121
Sandlands Aquifer	0.726616298	5.012272202
Winkler Alluvial Aquifer	0.588362645	79.30620044
Silurian and Overlying Unconsolidated Aquifers	1.117001026	35.24706668
Essex Clay Plain	0.81393554	56.71580459
Niagara Peninsula	0.916826838	32.05959262
Devonian and Overlying Unconsolidated Aquifers	1.029106647	57.54937135
Aguascalientes Valley	0.239706698	29.73274295
Comarca Laguna Aquifer	0.105434392	22.86517316
Napanee Limestone Plain	0.994758126	14.8967833
New Brunswick Carboniferous Basin	1.432739689	3.575395821
Cumberland Basin	1.469816426	3.623753925
Saint Marys Basin	1.706171737	1.793464377
Stellarton Basin	1.599323019	1.798239295
Antigonish Basin	1.911433969	1.628363828
Central Cape Breton	1.999194017	0.513642826
Sydney Maritimes Basin	2.013051245	1.608055322
Western Cape Breton	1.820947436	1.287714124
Western Prince Edward Island	1.4322222	17.59369408
Central Prince Edward Island	1.382702642	25.78690908
Eastern Prince Edward Island	1.51772341	13.86300158
Ojos Negros Basin	0.150785185	10.60655424
Mexicali Valley	0.025806952	50.25250068
La Paz Coastal Aquifer	0.095595703	5.961207614
Upper La Paz Basin	0.122447953	2.360982926
Viscaino Aquifer	0.046674462	4.071725762
Santo Domingo Coastal Aquifer	0.07389911	7.039351623
San Jose del Cabo Aquifer	0.203654064	0.972976224
Santiago Coastal Aquifer	0.188495755	0.919645846
Mulege Aquifer	0.067355039	2.24628983
Costa de Hermosillo aquifer	0.085429438	13.45961565
El Sahuaral Aquifer	0.088280306	22.28572311
Rio Zanjon Basin	0.178009975	10.91770733
Guaymas Valley	0.157594273	8.619440284
Yaqui Valley	0.156175327	43.22176626
Coastal Caborca Aquifer	0.058639293	4.175277775
Central Caborca Aquifer	0.108191774	3.926245198
Southern Zona Citricola Aquifer	0.409691866	5.159307878
Monterrey Valley	0.292761185	4.564240099
Valle de Chicalote	0.2314	28.04467135
El Llano Basin	0.262432789	40.96222852
Mazapil and Cedros Basin	0.167590086	0.827355854
Calera Aquifer	0.201652132	38.15123393
Tepalcingo-Axochiapan Aquifer	0.441690941	45.16366426
Cuernavaca Valley	0.54862381	9.340822544
Cuautla-Yautepec Valley	0.482304677	36.09844088
Tlacolula Valley	0.384373679	14.31320223
Zaachila Valley	0.376854947	20.30651505
Etla Valley	0.374528947	11.12837901
Tehuantepec Aquifer	0.46464932	43.86668145
Ostuta Aquifer	0.530112219	43.51739441
Actopan Aquifer	0.634432683	36.48585887
Orizaba Basin	0.888155238	4.952481243
Cordoba Basin	1.08369193	15.2809505
Los Naranjos Aquifer	0.959838036	43.69606633
Papaloapan Basin	1.028130645	49.17617848
Coatzacoalcos Coastal Aquifer	1.35418646	43.20839753
Chicxulub Sedimentary Basin	0.524319702	8.037364751
Holbox Fracture Zone	0.715994138	0.319130535
Pockmarked Terrain and Northern Peninsula	0.590860806	22.06232574
Northern Pitted Karst Plain	0.657572314	2.360670882
Western Karstic Plain	0.471575449	3.444826722
Rio Mocorito Coastal Aquifer	0.268816667	50.16175382
Rio Sinaloa Coastal Aquifer	0.235391283	60.81381376
Rio Fuerte Coastal Aquifer	0.163859292	45.49546133
Upper Rio Fuerte Aquifer	0.238125619	20.81098539
Pampa del Tamarugal Aquifer	0.002888546	0.095551783
Lower Copiapo Valley	0.02623313	1.631967301
Middle Copiapo Valley	0.005125877	5.732501224
Upper Copiapo Valley	0.006221818	16.38376002
Upper Rio Elqui Basin	0.039816667	13.7956044
Lower Rio Elqui Basin	0.069449814	11.13735974
La Yarada Aquifer	0.004585242	2.211193142
Calama Basin	0.011495988	0.147903367
Agua Verde Aquifer	0.0033415	0
Limari Basin	0.088112383	7.173399699
Azapa Aquifer	0.000679188	1.523765144
Southern Santiago Basin	0.300709278	37.45875875
Central Santiago Basin	0.273015485	19.09349575
Northern Santiago Basin	0.224845169	35.46854564
Chacabuco-Polpaico Aquifer	0.223971601	29.32003895
Lower La Ligua Aquifer	0.201566013	23.519183
Upper La Ligua Aquifer	0.154793064	25.76239755
Upper Aconcagua Basin	0.199435921	28.04893879
Middle Aconcagua Basin	0.196070038	30.68854156
Lower Aconcagua Basin	0.256246429	34.24302646
Northern Aconcagua Basin	0.216874375	32.69880155
Lower Rio Huasco Basin	0.02324898	2.85862069
Lower Rio Petorca Basin	0.182474534	17.18385726
Upper Rio Petorca Basin	0.139277255	10.22503118
Lo Orozco Aquifer	0.316586207	15.29576471
Lo Ovalle Aquifer	0.315092683	34.95375826
La Vinilla Casablanca Aquifer	0.321535583	36.75587343
Limache Aquifer	0.260731387	18.47322122
Codegua and Graneros-Rancagua Aquifers	0.324108126	32.80821699
Donihue-Coinco-Coltauco Aquifer	0.360076667	32.233628
Popeto Aquifer	0.278901942	36.11002834
Cholqui Aquifer	0.293104167	25.71793612
Puangue Aquifer	0.29156524	38.9375149
Cadenas Marchigue y Yerbas Buenas	0.444539241	53.35594097
Tinguiririca Inferior Aquifer	0.407187115	50.01563623
Tinguiririca Superior Aquifer	0.535884624	44.40709199
Chimbarongo and San Fernando Aquifers	0.577993995	40.73135129
Peumo-Pichidega-La Cabras and Pelequen-Malloa-San Vicente De Tagua Tagua and Laguna San Vicente Aquifers	0.390651139	38.2920241
Central Urucuia Aquifer	0.699449608	21.39966937
Southwestern Chaco-Lower Parana Basin	0.770380101	9.386540807
Central Parana Basin and Torres Syncline	1.123638591	31.00092387
Northern Guarani Aquifer	0.884956574	27.87972693
Amazonas Basin and Alter de Chao Aquifer System	1.550792467	0.144161993
Eastern Poti and Piaui and Cabecas and Serra Grande Aquifers	0.628858089	2.50970472
Western Parecis Basin	1.350859718	18.73821736
Eastern Parecis Basin	1.211302334	13.05409782
Aguadilla-Hatillo Region	1.010599046	3.797804554
Arecibo-Manati and Vega Baja-Toa Baja Regions	0.946928558	2.237084302
Puerto Rico South Coast Aquifer System	0.517365199	15.07354263
Lajas Valley	0.537564651	11.90330573
Culiacan Coastal Plain	0.289295773	47.92046919
Southern Morongo Basin	0.05953379	0.018653043
Lannemezan Plateau	0.982441784	48.10701388
Landes Plain	0.939656759	14.63598922
Northern Aquitaine Basin	0.845938524	32.28288208
Southwestern Aquitaine Basin	0.616383456	53.20104595
Central Paris Basin	0.689761542	51.86258078
Eastern Paris Basin	0.822631551	53.06958823
Western Paris Basin	0.738205922	51.01032901
Northern Paris Basin	0.853562842	62.6459002
Southern Paris Basin	0.698016576	54.55786928
Western Armorican Massif	1.084017551	37.74808404
Eastern Armorican Massif	0.790856909	45.06605998
Alsatian Aquifer and Upper Rhine Valley	0.803963117	36.06376547
Allier Basin	0.672536033	41.95361998
Camargue Plain	0.461709181	24.5491886
Crau Plain	0.45306586	26.39158741
Narbonne Basin	0.435237798	24.07053757
Thau Lagoon and Coastal Karstic System	0.430069533	16.81424272
Southern Duero Basin	0.311401641	59.68903411
Eastern Duero Basin	0.325530417	44.96882607
Northern Duero Basin	0.38511646	70.29285811
Madrid-Talavera Detrital Aquifer	0.235847712	39.3592559
Moor Limestone Aquifer	0.299224711	39.17448613
Cretaceous Limestone and Guadalajara Detrital Aquifers	0.280077124	43.55292546
Mancha Occidental Aquifer	0.248816744	57.91861135
Campo De Montiel Aquifer	0.270688407	41.03885548
Sierra de Altomira Aquifer	0.280729469	59.76004269
Mancha Oriental Aquifer System	0.240620158	55.75497403
Campo de Cartagena Multilayered Aquifer	0.177066216	31.6392882
Vega Baja and Media of the Segura River Basin	0.178186417	13.26430124
Guadalentin Valley	0.177943745	31.36208317
Aledo Aquifer	0.206757143	5.978846874
Sierra Espuna Aquifer	0.184524286	22.27201803
Boqueron Aquifer	0.228877677	42.34560916
Sinclinal de la Higuera	0.241838667	47.87294175
Pino and Conejeros-Albatana and Tobarra-Tedera-Pinilla Aquifers	0.209838621	30.75847321
Cingla-Cuchillo Aquifer	0.217995334	33.11682581
Jumilla-Villena Aquifer	0.211254234	33.92247708
Western Quibas and Serral-Salinas Aquifers	0.220061092	25.99837476
Ascoy-Soplamo Aquifer	0.198216695	21.80819823
Villena-Benejama Region covering the Solana Aquifer	0.233367312	24.46803997
Orcheta Region covering the Cabeco dOr Aquifer	0.199905462	6.017101765
Cuchillos-Cabras and El Molar Aquifers	0.191721922	21.19013138
Sinclinal de Calasparra Aquifer	0.182306852	29.66153475
Campo de Dalias Coastal Aquifer	0.179107372	39.89786262
Eastern Quibas Aquifer	0.21719434	32.62659645
Sierra de Crevillente Aquifer	0.210637179	27.67271045
Sierra Grossa Karst Aquifer System	0.227228317	9.97604629
Gandia-Denia Coastal Plain	0.213713057	5.194166964
Valencia Plain	0.250543583	12.24284209
Castellon Plain	0.277965828	6.348278981
Vinaroz Plain	0.340440267	8.061523069
La Plana de la Galera and Tortosa Alluvial Aquifers	0.3516083	7.106625065
Ebro Delta	0.376249537	48.39709053
Pliocuaternario and Mioceno de Alfamen Aquifers	0.220493537	42.57189859
Somontano del Moncayo Aquifer	0.252303469	28.65117258
Campo de Belchite and Cubeta de Azuara Aquifers	0.223848285	55.91723159
Campo de Carinena Aquifer	0.226584698	42.84238025
Ebro Alluvial Aquifers	0.224033057	45.47135673
Cubeta de Oliete and Aliaga-Calanda Aquifers	0.272147806	27.87715288
Huerva-Perejiles and Monreal-Calamocha Aquifers	0.297008556	38.22339461
Requena-Utiel Aquifer	0.260213684	29.9425874
Serranias de Cuenca Aquifer	0.319042495	24.84776157
Baza Basin	0.229253736	27.71146439
Campos de Nijar Aquifer	0.141167024	15.65700527
Almanzora Basin	0.159674396	27.0480145
Ganuelas-Mazarron Basin	0.166762273	21.73570344
Aguilas Basin	0.160999142	21.32003183
Rio Verde Basin	0.265953333	2.721617418
Motril-Salobrena Aquifer	0.25961134	7.090764561
Velez Aquifer	0.299547436	9.133200435
Bajo Guadalhorce Valley Alluvial Aquifer	0.346851064	11.4802718
Marbella-Estepona Coastal Aquifer	0.39237043	2.919376014
Almonte-Marismas Aquifer	0.314103162	42.27065893
Seville-Carmona and Aljarafe and Guadalquivir Alluvial Aquifers	0.315679997	45.85139869
Central Guadalquivir Basin	0.280214682	16.03351804
Upper Guadalquivir Basin	0.227876549	8.235817098
Mioplioquatenario de Elvas-Campo Maior and Vegas Baja Aquifers	0.313859502	36.86513102
Don Bonito Region in the Middle Guadiana Basin	0.324944105	44.57614445
Ranas Orbigo-Esla and Esla-Cea Aquifers	0.452252091	57.45142254
Northern Littoral Plain	0.433700296	38.76154519
Central Littoral Plain	0.358850533	39.11983109
Northeastern Piedmont Plain	0.416504315	53.84000287
Northern Piedmont Plain	0.382533932	36.0844068
Northcentral Piedmont Plain	0.3296287	61.16540194
Southern Piedmont Plain	0.393407811	69.4816705
Southcentral Piedmont Plain	0.380820264	65.19129554
Yellow River Alluvial Plain	0.392741695	70.80606339
Central Alluvial-Laucustrine Plain	0.326757336	67.80638867
Yinchuan Plain	0.124886961	36.00413516
Northern Nuomin-Taoer System	0.371190097	66.94825722
Wuyuer-Shuangyang System	0.367469711	49.48782719
Western Second Songhuajiang System	0.458630158	71.8845938
Eastern Second Songhuajiang System	0.493308721	73.13462233
Southern Nuomin-Taoer System	0.309988236	56.29506163
Western Liaohe River Basin	0.292529611	46.50686251
Lower Liaohe River Plain	0.426451903	58.54013561
Northern Laoha River Basin	0.268235088	55.98718798
Laizhou Coastal Plain	0.439608875	46.52349662
Jiangsu Coastal Plain	0.703634282	53.54245826
Eastern Huaihe Plain	0.522288721	55.8107736
Southern Huaihe River Basin	0.79751623	56.16052063
Western Huaihe Plain	0.520498912	65.1537205
Central Huaihe Plain	0.547358988	73.12126055
Hetao Basin	0.097664565	52.7242329
Hohhot Basin	0.220919065	52.71485619
Baotao Plain	0.188407197	41.00494569
Baoju Uplift	0.540024994	52.68098938
Gushi Depression	0.425110414	53.43244112
Xian Depression	0.49021656	46.31726501
Yuncheng Basin	0.386994803	51.06231188
Linfen Basin	0.364146102	44.00942093
Taiyuan Basin	0.302238093	41.31105113
Datong Basin	0.270170656	49.9971714
Jining Area	0.242301527	33.87657656
Minqin Basin	0.070713323	24.14621974
Wuwei Basin	0.121724463	41.8905062
Zhangye Basin	0.110549244	27.80862352
Shandan Basin and Middle Heihe Reaches	0.226587959	35.48019337
Nanyang Basin	0.739665275	68.96877061
Jianghan Plain	0.924161975	56.41250577
Chengdu Plain	1.071528555	40.03530332
Yangtze Delta at Shanghai	0.818045623	21.86278127
Shihezi Area	0.096765468	26.24554185
Kongque Piedmont Plain	0.032566134	43.15855751
Jahrom Basin	0.107676817	13.65191067
Eastern Saq Aquifer	0.04977816	7.357100026
Wadi As-Sirhan Basin	0.021353247	4.255248233
Southcentral Mega Aquifer System	0.024796075	0.779011296
Northcentral Mega Aquifer System	0.042234939	0.67094615
Northern Mega Aquifer System	0.030073022	0.491727018
Sib-Souran Basin	0.0316537	1.989545044
Darab Basin	0.101990492	38.04491295
Jiroft Plain	0.069459741	22.56539376
Bam and Rahmatabad Basins	0.049425756	4.729255091
Sirjan Basin	0.078410538	8.673251857
Rodan Basin	0.106568452	26.13982698
Rafsanjan Basin	0.052617333	12.22565511
Upper Mashad Plain	0.191914279	50.48232621
Central Mashad Plain	0.145832507	44.60671772
Narimani Basin	0.132148777	35.24032879
Western Torbat-Zaveh Plain	0.141399693	28.40133448
Eastern Torbat-Zaveh Plain	0.1498779	35.73689487
Rashtkhar Aquifer	0.118017906	31.10390516
Southern Neyshabur Plain	0.137555746	36.11736798
Western Neyshabur Plain	0.163445727	49.49800819
Eastern Neyshabur Plain	0.15714543	34.60372918
Bojnourd Plain	0.193343891	31.78248157
Quchan Plain	0.240946891	80.16502174
Shirvan Plain	0.211517885	68.98743219
Jovin Plain	0.142581093	28.55476132
Northern Qazvin Plain	0.187993824	58.442599
Western Qazvin Plain	0.177931964	57.95362147
Southern Qazvin Plain	0.165479488	48.28566786
Aliabad Plain	0.114012376	25.46954875
Kashmar-Bardaskan Plain	0.088127946	20.45297582
Sabzevar Plain	0.102482341	12.55227926
Ataiyah Basin	0.117859881	13.80926816
Azghand Basin	0.109941349	8.611839666
Feyzabad Plain	0.095926622	14.84492722
Sefid-Dasht Aquifer	0.130351493	32.01719448
Kashan Plain	0.069655316	9.25128452
Bad-Khaledabad Basin	0.058007957	15.44944953
Ardestand Basin	0.052679064	5.057595897
Dagh-e-Sorkh Basin	0.045718288	0.122176931
Bazman Basin	0.045413649	2.449812449
Iranshahr Plain	0.045042733	4.076915411
Dalgan Basin	0.0525343	2.412652419
Southeastern Jazmurian Depression	0.054907667	1.283651548
Southwestern Jazmurian Depression	0.06317607	2.999847189
Rodbar Jiroft Plain	0.06729863	11.53143296
Esfarayen Plain	0.158018214	24.64516027
Jajarm Plain	0.152087778	7.524031465
Shoqan Plain	0.174179424	13.25574982
Semelghan Plain	0.183667308	61.39766513
Bajestan Basin	0.08017867	3.815044363
Kavir Namak Plain	0.068866012	0.812175657
Ferdows Plains	0.075485546	3.420677927
Sarayan Plain	0.077605789	9.28882714
Qaen Aquifer	0.094856079	6.042542053
Galehdar Plain	0.095685548	39.39345025
Lamerd Plain	0.094602306	11.18278884
Kadkan Basin	0.164257086	30.02737163
Gonabad Plain	0.089316521	3.378797422
Bimorgh Basin	0.087047067	4.163442054
Khezri Plain	0.099791024	9.76773276
Minab Plain	0.084873741	11.86342
Behbahan Plain	0.11966922	58.64980057
Miandarband Plain	0.247472047	77.08655503
Birjand Aquifer	0.07494835	3.614879605
Jangal Plain	0.095476038	16.39019046
Ghorghi Ziyarat Plain	0.034444571	0.034919249
Khash Aquifer	0.029889205	5.26267828
Malekan Aquifer	0.21337917	46.86907741
Southern Miandoab Plain	0.230231069	48.44284612
Maragheh-Bonab Plain	0.18972142	46.61903021
Mahabad Plain	0.24764058	57.78024477
Kahria Aquifer	0.223853731	40.29943137
Urmia Aquifer	0.216585934	47.13968991
Tabriz Plain	0.155159771	24.35818218
Soufian-Shabestar Aquifer	0.183454746	29.35468668
Marand Plain	0.162294159	43.75611481
Astanea-Kochesfahan Plain	1.156264255	53.38500742
Amol-Ghaemshahr Plain	0.638524461	49.96568358
Shiraz Plain	0.081363873	25.99707772
Behshar Basin	0.344226151	52.24405408
Sari-Neka Plain	0.464024707	42.5635719
Gharesoo-Gorgan Rood Coastal Aquifer	0.248670493	74.54348715
Damghan Sedimentary Plain	0.117582529	9.069425824
Shahroud Plain	0.106417973	12.21765394
Bastam Plain	0.108313531	19.61067665
Kavir Haj Aligholi Aquifer	0.093926891	0.222319697
Miami Basin	0.127575	7.446974114
Biyarjomand Basin	0.105927671	5.616179316
Chahak Musaviyeh Basin	0.080886407	2.648460563
Sedeh Basin	0.093514706	8.525456177
Mokhtaran Basin	0.066553537	9.239741602
Sarbisheh Basin	0.081309908	2.326951207
Southern Sarbisheh Basin	0.070695282	3.654955978
Sahlabad Basin	0.052750159	1.464958093
Nehbandan Aquifer	0.045636301	3.214869828
Ramhormoz Alluvial Plain	0.119135876	43.00595321
Myghan Basin	0.045663473	1.861029096
Bandan Basin	0.034705306	1.18466899
Hashtgerd Plain	0.1709256	50.09657392
Northern Hosein Abad Basin	0.077960865	3.038424301
Southern Hosein Abad Basin	0.063244905	1.191390651
Uraba Aquifer	1.767783038	0.946541964
Dastgerdan Basin	0.060140539	2.344488756
Tabas Basin	0.050386884	1.58985626
Halvan Basin	0.0475481	0.11391081
Nahavand Plain	0.191564808	62.66120246
Gulgir Plain	0.144859574	56.50555714
Bahabad Plain	0.042075037	4.30885776
Bahadoran Basin	0.050255081	1.867705623
Yazd-Ardakan Basin	0.04285636	1.969972728
Kavir Daranjir Basin	0.040735319	0.558153874
Nayband Basin	0.0453477	0.016683796
Nosrat Abad Basin	0.038049359	0.481196841
Hesaruiyeh Basin	0.03969633	4.814391479
Dumak Basin	0.036910601	3.717846511
Korin Basin	0.036979183	1.279281212
Ghoharkoh Basin	0.036826165	4.375081274
Saravan Basin	0.028946458	0.562555521
Zaboli Aquifer	0.038512183	1.226274023
Pir-e-Sohrab Basin	0.071488301	1.497944508
Sadich Basin	0.06085265	0.925831074
Koriyan Basin	0.088385995	9.884533788
Sirik Basin	0.078343137	1.582358743
Jaghin-Tokahor Plain	0.105968712	15.52989449
Manujan Basin	0.100285938	14.70847998
Nodej Basin	0.109632275	18.09816411
Isin Basin	0.088792416	12.28506335
Dezghan Basin	0.07469377	0.914072544
Bandar Lengeh Basin	0.06785543	1.223036198
Kahorestan Basin	0.07735	5.849554878
Northern Sarkhoon Aquifer	0.101610494	7.870678162
Southern Sarkhoon Aquifer	0.088388756	0.895211705
Shamil Aquifer	0.092640965	8.348690916
Kunming Urban Area	0.756377396	9.467435561
Bardsir Plain	0.064025377	8.166218894
Rayen Aquifer	0.0635375	5.137088249
Kerman-Baghin Aquifer	0.0540967	9.900999266
Zarand Basin	0.051074589	9.079092041
Ravar Basin	0.045679656	5.644912965
Siriz Basin	0.048948852	2.935057852
Shahdad Basin	0.047860419	1.590892003
Shahr-Babak Plain	0.071735831	3.556293663
Bosrouyeh Basin	0.062313411	5.997985857
Faryab Basin	0.088217589	26.7434816
Kordi Shirazi Basin	0.098938372	23.46565495
Soghan Basin	0.110117297	39.44696198
Esfandagheh Basin	0.084797059	15.07780151
Northern Shamil-Meymand Basin	0.100461987	17.58926894
Southern Shamil-Meymand Basin	0.131101695	25.18275981
Ahmadi Basin	0.135380247	20.11945573
Eastern Rezvan Basin	0.109835211	26.66047472
Western Rezvan Basin	0.101067568	19.69862475
Dashtab Basin	0.086278981	17.68456346
Northern Darz Sayebn Basin	0.097558824	4.930218664
Southern Darz Sayebn Basin	0.101862766	12.05673432
Fedami Basin	0.093335652	10.69832331
Tashkoyeh Basin	0.093747423	20.74967593
Sahre e- Bagh -e Lar Basin	0.102475374	9.871268084
Gerash Basin	0.106881959	10.81981982
Dehkyueh Basin	0.103051802	16.62886467
Eastern Ghavbandi Basin	0.079952976	10.17070587
Mobarakiyeh Basin	0.091129186	13.94363531
Eyvanekey Basin	0.091201975	17.95607556
Varamin Aquifer	0.095142479	53.22868281
Tehran-Karaj Plain	0.125586818	22.06061021
Eshtehard Basin	0.151612011	10.43828456
Zaran -e Saveh Basin	0.124594691	15.72449381
Qom Kahak Basin	0.090843452	20.84762657
Sharif Abab and Masileh Aquifers	0.095142222	18.71173848
Garmsar Basin	0.10446263	25.14047683
Homand Basin	0.116969822	30.83720542
Semnan and Sorkhe Aquifers	0.107065347	8.330762505
Rudsar Coastal Area	1.087459007	45.02444427
Khor-Fakhri Basin	0.040604452	1.082125713
Bayazeh Basin	0.035625581	0.212057677
Kavir Allahabad Basin	0.035768381	0.000380828
Naein Basin	0.046932011	0.286014725
Aqda Basin	0.040643476	0.54676422
Anarak Basin	0.041479969	0.000225047
Kavir -e Siyahkoh Basin	0.03735531	0.005885576
Dagh -e Talleh Hamid Basin	0.036472	7.23798E-05
Eastern Khash Basin	0.02837069	4.115021404
Ladiz Basin	0.02825	2.200584859
Ahar-Varzeghan Basin	0.236142412	33.74960768
Bostanabad Basin	0.211037321	36.04432997
Kordkandi-Duzduzan Plain	0.180325403	66.60031834
Sarab Plain	0.185751081	52.97701138
Naqadeh Plain	0.25083168	62.67904863
Bukan Basin	0.286381245	53.26859094
Shahindej Basin	0.232376679	55.04588432
Rashakan Basin	0.2306925	50.50441852
Zanjan Plain	0.182231468	49.70017627
Abhar Plain	0.180237508	55.49631489
Eastern Sojas Basin	0.182887887	72.95343033
Upper Qeydar Basin	0.18134004	73.511757
Lower Qeydar Basin	0.174961325	55.13313098
Eastern Goltapeh Zarin Abad Basin	0.183070425	68.19528135
Hamedan-Bahar Plain	0.183996038	59.69270142
Northern Razan Plain	0.169634243	74.50631998
Central Razan Plain	0.167400883	67.91184298
Southern Razan Plain	0.16362393	59.21917638
Blok -e Sharra Basin	0.15295083	47.01379442
Komijan Aquifer	0.154757582	57.66747351
Lower Kabootar Ahang Basin	0.182960094	65.33353922
Upper Kabootar Ahang Basin	0.180588948	64.13085294
Lower Nowbaran Basin	0.12733932	18.91269183
Upper Nowbaran Basin	0.148901311	48.52934689
Ghorveh-Dehgelan Aquifer	0.226109049	67.69296705
Southeastern Divandareh-Bijar Basin	0.213294113	43.93934923
Malayer Aquifer	0.161282788	51.90688313
Arak Plain	0.135547074	58.93005679
Asadabad Plain	0.199776389	73.46934899
Kangavar Aquifer	0.197919596	74.47335656
Tuyserkan Plain	0.183969231	58.04696667
Aleshtar Plain	0.20097619	69.24612452
Norabad Basin	0.210117902	72.28872667
Azna-Aligudarz Basin	0.138943705	67.00062297
Shazand Plain	0.153343886	60.06062311
Robat-Khorramabad Plain	0.188777049	47.12974146
Harasm Basin	0.214148921	68.8542886
Halilan Basin	0.179235048	57.24367753
Abbas -e Sharghi Basin	0.122638086	57.76460706
Gotvand Basin	0.149427785	52.37416161
MiyanAb Shushtar Basin	0.131012408	49.02463893
Central Dezful-Andimeshk Plain	0.140304504	71.8678726
Shush Plain	0.110669105	32.77400248
Northern Dezful-Andimeshk Plain	0.152041842	38.30235994
Southern Dezful-Andimeshk Plain	0.111287032	54.82921991
Evan Plain	0.131073355	63.83932636
Golpayegan Aquifer	0.097570972	35.40111627
Khomein Basin	0.112546588	49.20178549
Muteh Basin	0.089263976	1.374521406
Malahat Basin	0.091971649	7.325396196
Meymeh Plain	0.085587334	7.338660788
Lenjanat Basin	0.10047654	12.36382933
Korron Basin	0.093233906	22.00396843
Koohpayeh Basin	0.055388653	12.83205097
Esfandaran Basin	0.058662577	0.46397753
Esfahan Basin	0.065168931	16.04123319
Murchehkhort Basin	0.072456135	4.106050076
Mohammad Abad Area	0.062279862	5.284054148
Western Zayandeh-Rud Basin	0.10003839	2.438481345
Shahreza Plain	0.083746964	5.260829601
Abarkooh Plain	0.057998275	6.146517099
Western Dehshir Basin	0.051468081	1.400560338
Eastern Dehshir and Arnan Basins	0.059209621	2.122589783
Kavir -e Abarkooh Basin	0.061942741	1.976128647
Kafehtaghestan Basin	0.05036341	0.46589525
Marvast Basin	0.069799874	7.01834895
Harat Basin	0.07732405	5.103678461
Chahak -e Shahriari Basin	0.088198584	5.774886743
Hassanabad-Dehchah Plain	0.099245192	5.488861133
Bavanat Basin	0.079567454	22.72311635
Sarchahan Aquifer	0.097732904	9.202430408
Eastern Qaderabad Basin	0.084589556	9.932992502
Southwestern Qaderabad Basin	0.07981122	40.26099666
Saadat Abad Basin	0.082018143	53.31267863
Chadegan Plain	0.130478899	44.60049905
Chehelkhaneh Aquifer	0.130951724	47.06585426
Boein-Miandasht Aquifer	0.137738352	46.56472711
Damanehdaran Aquifer	0.129436111	48.3959244
Shahrekord Plain	0.148965826	50.8358049
Boroujen Aquifer	0.129142092	37.85346277
Borujerd -Doroud Plain	0.171530884	66.38524348
Sahneh-Bistoon Plain	0.217812855	58.3582957
Mianrahan Aquifer	0.227435586	70.76185219
Kamyaran Plain	0.25995919	68.16373325
Kermanshah Plain	0.226991778	50.16713228
Mahidasht Plain	0.239948807	78.05614895
Ravansar Plain	0.270530883	75.56964225
Khanmirza Plain	0.129367368	53.49437247
Kuhdasht Plain	0.187957312	79.86929606
Jayezan Basin	0.11415296	44.84245637
Tokio-Woodbine Aquifer	0.900894598	7.50286044
Baghmalek Plain	0.133808036	49.9541779
Upper Morghab Basin	0.137058268	64.41883834
Izeh Plain	0.140433333	62.85284231
Kalacho Plain	0.111153425	67.84208106
Imamzadeh Jafar Gachsaran Plain	0.103776608	35.09689987
Mehrgerd Semirom	0.119257561	40.56480018
Qabr-e Kikha Basin	0.100871313	35.73021566
Mal-Khalife Basin	0.120952381	60.94650139
Borazjan Aquifer	0.097574584	18.01773244
Bandar Ganaveh Basin	0.099518693	15.44969675
Nurabad Mamasani Plain Aquifer	0.093566418	50.29277108
Fahliyan Basin	0.092973446	56.79626377
Dasht-e Rostam Basin	0.095751786	71.47664261
Basht Basin	0.098235526	54.56907712
Yasuj Basin	0.109833708	36.77990393
Khormoj Basin	0.083130267	6.562976875
Mond Basin	0.077542931	14.67029678
Abdan-Dayer Coastal Plain	0.075563851	16.40619733
Jam Basin	0.1043825	20.71114655
Riz Basin	0.091055446	16.87493013
Darolmizan Basin	0.088968304	10.94256156
Hengam Basin	0.093235354	15.98718871
Dehrom Basin	0.088148178	11.51491429
Allah Marvdasht Basin	0.096486448	8.512784707
Dasht e- Nemdan Basin	0.089707795	27.03896428
Sadegh Abad Basin	0.085005181	6.062332756
Abadeh Eghlid Basin	0.072109786	6.33926057
Aspas Plain	0.088628429	34.45569149
Kamfruz Alluvial Aquifer	0.085910106	66.46472214
Beyza-Zarghan Plain	0.080487617	54.86214623
Bekan Basin	0.091407944	56.53122975
Marvdasht and Kharameh Plains	0.0848375	42.45159133
Dariyan Basin	0.084779894	53.54317485
Arsanjan Basin	0.085068459	32.95870654
Tavabeh Arsanjan Basin	0.086048347	25.45345595
Seyedan-Farooq Aquifer	0.083368978	59.60913732
Kazeroun Plain	0.094121359	43.10527035
Beram Basin	0.093897318	14.56819784
Daryache Parishan Basin	0.087939063	46.93255034
Dehrood -e Tangh -e Eram Basin	0.092069231	50.14527301
Khesht Plain	0.095948256	39.04343443
Firuzabad Plain	0.100175561	49.76218479
Farashband Plain	0.086273077	45.76780938
Darenjan Basin	0.095130653	40.92411226
Sikh Darengon Basin	0.091490374	43.57949329
Sarvestan Plain	0.096887246	11.99899186
Goshnekan Basin	0.086544737	22.87685692
Khafr Basin	0.103911064	11.92647735
Kavar and Kavar-Maharloo Aquifers	0.092916913	35.26240458
Gharebagh Basin	0.081624919	42.68279841
Bushkan Plain	0.089120395	39.99023974
Mobarak Abad-Baros Basin	0.101946414	21.89714971
Dasht e- Afzar Basin	0.09624466	39.64882874
Ghir Karzin Basin	0.097116578	37.30692546
Sief Abad e- Laghar Basin	0.09618674	16.54216867
Meymand Aquifer	0.105081778	22.20966533
Neyriz Plain	0.100894879	10.44233934
Khir Plain	0.107735115	29.35998276
Estahban Basin	0.112705833	20.99127316
Roniz Basin	0.111284314	35.9835918
Eij Basin	0.112092982	45.36145648
Darkoye and Ghareblagh Basins	0.114377289	56.03877797
Abadeh Tashk Basin	0.089410502	12.60977031
Fasa Basin	0.111570677	22.74991397
Gareh-Bygone Plain	0.10702402	34.99567109
Khosuye-Hajiabad Plain	0.098317665	21.42450983
Izad Khast Basin	0.101246667	20.70252835
Javim Banaruyeh Basin	0.099964892	29.54746033
Kavir Qatruiyeh Basin	0.098767227	4.098391001
Qatruiyeh Basin	0.090835202	0.363941613
Mehraban Plain	0.176785673	59.43643945
Orzooiyeh Basin	0.098431113	23.28537678
Marveshkan Basin	0.089117786	22.47654838
Lash Basin	0.067219182	3.274918554
Northern Saurashtra Deccan Trap Basalts	0.230313325	62.03470069
Southern Saurashtra Deccan Trap Basalts	0.270486787	67.04701841
Porbander Coastal Region	0.29928814	56.53950389
Coastal Saurashtra Miliolite Limestone Aquifer	0.340232713	57.99326319
Southern Malabar Khondalites	1.298658172	3.408925844
Southern Malabar Fractured Charnockite Aquifers	1.707034236	4.552121699
Kozhikkode Coastal Aquifer	1.734648148	1.518113651
Kerala Tertiary Coastal Aquifer	1.680696451	10.96886196
Central Kerala Coastal Aquifers	1.639829279	7.356314278
Central Malabar Khondalite and Charnockite Aquifers	1.594430118	7.84208547
Northern Malabar Khondalite and Charnockite Aquifers	1.906538882	2.000307108
Southern Coromandel Coastal Alluvial Aquifer	0.321719208	36.62217435
Southern Coromandel Fractured Charnockite and Gneiss Aquifers	0.371320056	59.82660938
Southcentral Coromandel Fractured Gneiss Aquifers	0.386662141	53.0011152
Tiruvadanai Aquifer System	0.389133003	53.46401349
Southern Cauvery Delta and Orathanadu Aquifer System	0.503976661	53.2239332
Northern Cauvery Delta and Cuddalore Sandstone Aquifer System	0.525416344	48.28316062
Central Coromandel Fractured Charnockite and Gneiss Aquifers	0.494104565	44.6977914
Chennai Coastal Aquifer	0.546329987	38.22951456
Northcentral Coromandel Schist Aquifers	0.408403157	47.74188023
Northcentral Coromandel Coastal Alluvial Aquifer	0.465697199	48.86190725
Namakkal Fractured Charnockite and Gneiss Aquifers	0.343600574	47.30029905
Northwest Coimbatore Fractured Charnockite and Gneiss Aquifers	0.321535571	45.02606704
Southern Coimbatore Fractured Charnockite and Gneiss Aquifers	0.279772841	48.76745869
Palakkad Gap Fractured Charnockite and Gneiss Aquifers	0.849920384	22.3036316
Dindigul Fractured Charnockite and Gneiss Aquifers	0.352272921	53.77490253
Theni Fractured Charnockite and Gneiss Aquifers	0.453116388	34.72963275
Southern Deccan Basalt Plateau	0.382539656	65.10119117
Southcentral Deccan Basalt Plateau	0.302733326	63.77564788
Eastern Deccan Basalt Plateau	0.395919617	75.08919083
Northcentral Deccan Basalt Plateau	0.332566513	71.33738811
Northwestern Deccan Basalt Plateau	0.28497703	64.61340308
Northeastern Deccan Basalt Plateau	0.42904852	68.82752643
Southern Malwa Plateau	0.425554242	68.32786939
Eastern Malwa Plateau	0.48652146	69.55438663
Northwestern Malwa Plateau	0.392466338	69.48070659
Western Amarkantak Plateau	0.552296054	47.54385973
Eastern Amarkantak Plateau	0.696923387	31.28044255
Central Amarkantak Plateau	0.652969389	38.7193946
Western Satpura Basalt Aquifers	0.369637771	54.60582324
Eastern Satpura Basalt Aquifers	0.524852413	32.55796154
Western Tapi Valley Alluvial Aquifer	0.313014634	65.539172
Eastern Tapi Valley Alluvial Aquifer	0.321109894	80.67197994
Chittagong Coast Aquifer	1.98934743	32.51431337
Southern Nallamalai Basin	0.331584269	28.27532437
Central Nallamalai Basin	0.343136854	27.88197279
Northern Nallamalai Basin	0.319593322	35.39193751
Papaghni Basin	0.251182389	48.11370806
Kurnool Basin	0.311537968	52.78258583
Srisailam Basin	0.324344295	14.35827806
Northwestern Karnataka Schist Aquifers	0.717726022	32.23146801
Western Karnataka Schist Aquifers	0.487548666	52.06440227
Western Karnataka Laterites	1.494980838	18.95671368
Bhuj Sandstone Aquifer System	0.182973016	38.0872343
Central Kachchh Coastal Plain	0.176511789	38.71314281
Western Kachchh Coastal Plain	0.145697638	21.70379692
Eastern Kachchh Coastal Plain	0.164734601	11.01055313
Northern Dharwar Craton Banded Gneiss Complex	0.400906329	57.96896258
Central Dharwar Craton Banded Gneiss Complex	0.294195415	56.80029307
Southern Dharwar Craton Banded Gneiss Complex	0.318944008	36.76039051
Upper Cauvery Banded Gneiss Aquifers	0.537287029	30.16368033
Trans Gangetic Plain	0.302628834	80.19347449
Upper Gangetic Plain	0.499497729	73.97157825
Middle Gangetic Plain	0.666998218	75.12017753
Western Brahmaputra Basin Aquifer	1.525959189	39.63359374
Northern Piedmont and Tista Fan	1.564593681	58.29671389
Barind Tract and Central Floodplains	0.973119973	64.35756887
Sylhet Basin	1.738451972	66.81647685
Madhupur Tract and Eastern Floodplains	1.292637972	49.19460382
Southcentral Floodplains	1.077302352	49.83831575
Sundarbans and Southern Delta	1.256054482	33.83377474
Southwestern Bengal Basin	0.769352355	65.90392658
Western Bengal Basin	0.782821103	70.43180984
Southeastern Bengal Basin	1.543390569	42.61563142
Rechna Doab	0.282080254	73.73744807
Chaj Doab	0.275484152	61.96230663
Thal Doab	0.12056871	49.93169128
Bari Doab	0.188173552	75.93355277
Eastside Lower Indus Valley	0.058240203	38.04706775
Westside Middle Indus Plain	0.114191083	41.96786927
Eastside Middle Indus Plain	0.084563719	49.85874123
Northwest Jaipur Alluvium and Mendha Basin	0.237107704	62.84693904
Eastern Malwa Plateau Alluvial Aquifer	0.272368562	64.40515914
Malwa Plateau Gneiss Complex	0.242802838	51.53545955
Western Cambay Basin	0.234543753	58.11842949
Central Cambay Basin	0.26143545	62.22185621
Eastern Cambay Basin	0.317566846	57.97455617
Southern Hirri Basin	0.627682551	67.7135298
Northern Hirri Basin	0.589992757	74.43548566
Baradwar Basin	0.639654634	66.77672053
Mahanadi Delta	0.85130713	59.67412533
Brahmani Delta and Northern Utkal Coastal Plain	0.875113523	67.34605257
Eastern Vindhyan Basin	0.542153008	54.80462378
North Rewa Basin	0.582748014	27.04707339
South Rewa Basin	0.63362254	28.57244681
Hasdo-Arand Basin	0.682147727	38.34793423
Mahanadi Basin	0.713067726	29.20414615
Hirakud Command Area Endogenous Rock Aquifers	0.714404265	57.68697485
Mulgildie Outlier	0.368072308	1.574368725
Clarence-Moreton Basin and Cecil Plains	0.367131944	25.43339611
Laidley Sub-basin	0.50883948	2.118765098
Coonamble Embayment	0.268024246	31.5505097
Southeastern Surat Basin	0.293789232	34.9277731
Western Surat Basin	0.209543388	7.620084584
Roma Shelf and Northern Surat Basin	0.306630621	2.247914428
Mimosa Syncline and Eastern Surat Basin	0.282674231	9.684949863
Arckaringa Basin and Southwestern Great Artesian Basin	0.060216275	0.002346419
Lake Frome Embayment	0.064563289	0.199378989
Poolowanna Trough and Western Eromanga Basin	0.050619044	0.05777172
Central Eromanga Depocenter	0.083627113	0.220017945
Eastern Eromanga Basin	0.153051242	0.188197512
Northern Eromanga Basin	0.146040317	0.054100677
Southern Carpentaria Basin	0.266485525	0.017253034
Staten River Embayment and Central Carpentaria Basin	0.437556824	0.061271333
Weipa Depression and Northern Carpentaria Basin	0.716671814	0.061207359
Western Riverine Plains	0.157600503	12.62607869
Southern Riverine Plains	0.255010926	49.71593086
Eastern Riverine Plains	0.225800736	45.54521695
Northern Riverine Plains	0.179863526	23.55794876
Ivanhoe Plains	0.123923924	2.643668495
Northern Mallee	0.111066385	0.068392504
Central Mallee	0.144372376	22.21168472
Southern Mallee	0.176969803	25.84598981
Wimmera Plain	0.229368327	74.6529553
Lower Limestone Coast Aquifer System	0.296412207	29.29239451
Angas-Bremer Plains and Murray Estuary Aquifer System	0.215375518	34.37485033
Leadville Limestone Aquifer	0.373913691	0.536943393
Piceance Basin Aquifer System	0.256055233	0.389789837
Northern Swan Coastal Plain	0.221492096	20.2469493
Gnangara Mound	0.338428802	2.612966313
Northcentral Swan Coastal Plain	0.284956659	10.24561241
Arrowsmith and Dandaragan Plateau	0.215127488	47.16444417
Central Perth Basin	0.407399925	8.784521572
Myalup and Yalgorup Plain	0.450484948	12.1624653
Southern Swan Coastal Plain	0.449139729	14.66542989
Scott Coastal Plain	0.618445711	3.234074644
Western Blackwood Plateau	0.569059078	3.770384832
Gambier Embayment	0.486556965	19.48292097
Central Otway Basin	0.550358934	21.38778893
Eastern Otway Basin	0.547774993	25.70113709
Western Port Basin	0.642501446	21.08449494
Lochiel Lobe	0.193110685	81.53606003
Northern St Vincent Basin	0.207896993	88.4066704
Western St Vincent Basin	0.189941394	78.48756234
Willunga and Noarlunga Embayments	0.336748876	10.34823334
Central Adelaide Plains	0.288306	0.70696678
Northern Adelaide Plains	0.26351045	50.22399802
Bundaberg Aquifer	0.556351614	7.257518462
Broome-Wallal Aquifer System in West Canning Basin	0.121893969	0.033688393
Canning Basin	0.169414033	0.017185804
Eastern Pilbara Granite-Greenstone Terrane	0.106423723	0.000366912
Western Pilbara Granite-Greenstone Terrane	0.104253789	0.006837146
Central Pilbara Granite-Greenstone Terrane	0.106347601	0.004348261
Lower Fortescue Valley	0.127850434	0.00128873
Ti Tree Basin	0.09537842	0.003256417
Lower Gascoyne Alluvial Aquifer	0.079932777	0.049000638
Uley Basin	0.328116244	1.580208221
Southeastern Eucla Basin	0.233191825	34.53712315
Polda Basin	0.18968523	34.21053121
Central Eucla Basin	0.114978085	10.80834613
Missionary Plains Syncline and Mereenie Anticline	0.113828558	0.001338643
Southeastern System	0.085964062	0.000549068
Daly Basin	0.400581966	0.081937267
Northern Georgina Basin	0.20049186	0.003499292
Wiso Basin	0.173757401	0.003385579
Biloela Basin	0.334906762	3.355299713
Sydney Basin	0.611725147	0.809029764
Gunnedah Basin and Liverpool Plains	0.366190151	25.56415746
Latrobe Valley	0.496119791	13.53315041
Eastern Gippsland Basin	0.460478478	11.5366223
Seaspray Region in Southwestern Gippsland Basin	0.571933702	11.22104649
Howard East Aquifer	0.733480255	0.164238194
Longford Tertiary Basin	0.504078446	14.47735511
Uitenhage Artesian Basin	0.306969608	2.434302891
Cape Flats Aquifer	0.361037573	6.793058598
Atlantis Aquifer	0.29050596	8.832666208
Southwestern Coastal Sandveld and Elandsfontein Aquifer	0.199129727	37.43860906
Hermanus Coastal Aquifer	0.398783251	4.116843345
Elandsbaai and Strandfontein Coastal Aquifers	0.116044723	9.083952544
Southern Namaqualand Coastal Aquifer	0.078189475	1.054771241
Stilbaai Coastal Aquifer	0.278030523	20.7269496
Saint Francis Coastal Aquifer	0.437283269	9.694186274
Western Saldanah and Langebaan Lagoon Aquifer System	0.238184063	12.8953614
Stampriet Kalahari Karoo Aquifer System	0.100116589	0.147150647
Tuli Karoo Aquifer	0.177271575	4.747897863
Southcentral Karoo Basin	0.16099607	0.737434356
Western Karoo Basin	0.106791447	0.278352079
Central Karoo Basin	0.394030993	12.56276335
Southeastern Coastal Karoo Basin	0.474940994	13.46352172
Eastern Karoo Basin	0.507125379	19.97352443
Northeastern Karoo Basin	0.388925001	29.1326482
Northern Karoo Basin	0.2355319	20.86630364
Oropesa Plain	0.29678869	13.32119967
Southern Zululand Primary Coastal Aquifer	0.765664628	11.35385079
Southern Maputaland Coastal Plain	0.485207828	8.931198112
Central Maputaland Coastal Plain	0.452939657	7.615682684
Northern Maputaland Coastal Plain	0.442601637	7.355134659
Springbok Flats Karoo Basin	0.282041766	9.567626524
Ghaap Plateau Dolomite Aquifer System	0.189427806	0.180755662
Pomfret-Vergelegen Dolomitic Aquifer	0.14462957	0.697739805
North West Dolomite Aquifer System	0.296633346	15.98863866
Central Canterbury Plains	0.662812115	60.502201
Northern Canterbury Plains	0.632207227	45.67167885
Southern Canterbury Plains	0.57796223	44.73675854
Ashland Flats	0.878211064	42.98589212
Kaikoura Plain	0.85697563	24.13581129
Waipara Alluvial Basin	0.568680876	50.32401539
Central Culverden Basin	0.672315809	34.00099149
Southern Culverden Basin	0.661094243	46.19920126
Northern Culverden Basin	0.690744015	38.18472913
Aveiro Quaternary and Cretaceous Aquifer System	0.767871394	8.314598071
Benkersandstein Aquifer System	0.847837514	27.6168573
Bonifacio Coastal Aquifer	0.327057447	1.762873882
Central Bohemian Cretaceuos Basin	0.59580285	56.85454134
Eastern Bohemian Cretaceous Basin	0.632348062	51.35625762
Northwestern Basal Cretaceous Aquifer	0.708378361	43.35921668
Southwestern Bohemian Cretaceous Basin	0.659231447	69.399554
Southern Bohemian Tertiary and Cretaceous Sedimentary Aquifers	0.577921046	62.81396957
Cheb Basin	0.774696703	49.35491345
Pilsen Basin	0.835880518	44.36422063
Manetin Basin	0.917938889	36.03729791
Kladno-Rakovnik Basin	0.719053916	55.61943011
Trebon Basin	0.789315055	30.4656582
Upper Morovian Basin	0.650514195	62.26975693
Lower Morovian Basin	0.631501302	45.25463033
Central Vienna Basin	0.579637467	52.89191502
Southern Vienna Basin	0.583258597	40.07859046
Northern Vienna Basin	0.707558774	37.29150983
Odra Gate	0.787845971	58.30005991
Otava and Blanice Quaternary Aquifer System	0.825222024	56.59408233
Dumfries Basin Aquifer	1.531482486	12.17726611
Yorkshire Chalk Aquifer	0.876984999	72.80561523
Lincolnshire Chalk Aquifer	0.827295849	70.55560027
Norfolk Chalk Aquifer	0.832663926	59.28517258
Thames Valley and London Basin	0.805778312	32.62878281
Hertfordshire and Cambridgeshire Chalk Aquifer	0.781677958	61.2449629
Southern Downs Chalk Aquifer	1.044160312	37.5032261
Southern Chalk Aquifer	0.977888242	36.05237511
Salisbury Plain and Hampshire Chalk Aquifer	0.952819205	58.77448698
Kristianstad Plain	0.86729175	31.14207703
Limpopo Plateau	0.327675292	12.3497193
Letaba Lowveld	0.335439288	3.998888128
Bangkok Basin	0.61132315	42.24487215
Southeast Lower Chao Phraya Basin	0.743968191	53.2231378
Middle Chao Phraya Basin	0.644343033	68.71643997
Southwest Rayong Basin	0.713071698	21.800747
Coastal Rayong Basin	0.778742318	14.48780457
Northern Rayong Basin	0.715157505	20.73051417
Southwestern Khorat Plateau	0.613946663	61.31772959
Northern Khorat Plateau	0.656280085	60.22645769
Palo Verde Valley	0.032952241	27.81459036
Parker Valley	0.037626342	31.05159334
Pingtung Plain	1.669505567	22.6980461
South Chianan Plain	1.374738693	10.08200733
North Chianan Plain	1.156945409	29.34989903
Taichung Coastal Alluvial Aquifer	1.164855142	32.28055438
Northern Taichung Basin	1.228965067	14.04032104
Southern Taichung Basin	1.262882609	27.44011465
Houlong Alluvial Plain Aquifer	1.266842958	25.11932959
Jhonggang Alluvial Plain	1.276380247	13.2810958
Toucian-Fongshan Alluvial Plain	1.360201794	14.67486339
Taoyuan-Chungli Tableland	1.475896141	20.28751694
Taipei Basin	2.015952011	2.450320876
Lanyang Plain	2.180124615	18.45684661
Choshui Alluvial Fan	1.000708252	33.36030077
Hengchun Plain Karst Aquifer System	1.365891509	28.57194141
Northern Hualien-Taitung Valley	1.458874943	15.72170315
Northcentral Hualien-Taitung Valley	1.44080738	28.10793368
Southcentral Hualien-Taitung Valley	1.526139326	28.54942744
Southern Hualien-Taitung Valley	1.391152466	18.84772565
Cuauhtemoc Basin	0.229212512	41.45811009
Mesilla-Conejos-Medanos Basin	0.098233135	0.152337666
Guerrero-Yepomera Aquifer	0.245273758	25.7095159
San Felipe-Punta Estrella Aquifer	0.027412131	0.000912089
Lampazos Villaldama Aquifer	0.220862889	6.372496269
Campo Mina Aquifer	0.18792341	0.410121225
Guadiana Valley	0.260988542	31.70917145
Canatlan Valley	0.274230174	39.64580823
Laguna de Santiaguillo Basin	0.257698458	33.8
Loreto Aquifer	0.188894653	29.1257693
Western Villa Garcia Aquifer	0.21014902	17.67983491
Eastern Villa Garcia Aquifer	0.211373134	23.71587102
La Blanca Aquifer	0.186094456	28.90351441
Chupaderos Aquifer	0.186341594	34.7244858
Ojocaliente Aquifer	0.20025136	33.43431801
Navidad-Potosi-Raices Aquifer	0.211093994	14.53125521
Southern Guadalupe Garzaron Aquifer	0.173103005	1.374259123
Northern Guadalupe Garzaron Aquifer	0.196072079	0.5332484
El Salvador Aquifer	0.182206122	3.363959073
Puerto Madero Aquifer	0.17187154	14.79637389
Aguanaval Aquifer	0.205349684	41.39691772
Abrego Aquifer	0.22833237	34.58308387
Sabinas Aquifer	0.268073401	27.52338004
Sain Alto Aquifer	0.228842017	36.33793076
Hidalgo Aquifer	0.244643321	48.1753376
Western El Palmar Aquifer	0.215702371	43.35372101
Eastern El Palmar Aquifer	0.188979566	9.714972968
Guadalupe de Las Corrientes Aquifer	0.168624501	9.492199975
El Cardito Aquifer	0.157370853	1.770455514
Cienega Prieta-Moroleon Aquifer	0.387983043	28.25336149
Salvatierra-Acambara and Eastern Cienega Prieta-Moroleon Aquifers	0.35425526	40.49840721
Tlaltenango-Tepechitlan Aquifer	0.364349088	26.13588285
Northern Jalpa-Juchipila Aquifer	0.319262214	16.03146513
Southern Jalpa-Juchipila Aquifer	0.356734416	9.767872822
Villanueva Aquifer	0.255636278	27.85297675
Jerez Aquifer	0.245929739	24.0810456
Valparaiso Aquifer	0.265999022	21.46624017
Zacatepec Aquifer	0.513467207	27.81166426
Tecolutla Aquifer	1.00659563	56.7565652
Ojai Basin	0.277483929	0.859898477
Nochixtlan Aquifer	0.367558029	22.78360571
Miahuatlan Aquifer	0.364797902	17.85158006
Rio Baluarte Aquifer	0.489061453	20.1298362
Rio Elota Aquifer	0.349279983	38.86976311
Eastern La Sabana Aquifer	0.683322222	4.209124311
Western La Sabana Aquifer	0.664616757	6.126587062
Jamiltepec Aquifer	0.637676296	13.74420877
Chachaua Aquifer	0.610411258	13.47808283
San Marcos-Palo Verde Aquifer	0.067127632	1.000515078
San Bruno Aquifer	0.067153922	0.090909091
San Lucas Aquifer	0.065689362	0.198160783
Mid-Waitaki Valley	0.495387703	26.26229995
Lower Waitaki South Coastal Canterbury Aquifer	0.442217007	42.2882418
Logar Aquifer	0.194815566	22.27189719
Central Kabul Basin	0.181760526	4.725255661
Deh Sabz Basin	0.204286837	18.03001669
Shomali Basin	0.196902305	36.44732577
Darulaman-Pagh Basin	0.186672727	18.88415401
San Jose de Guaymas Aquifer	0.111048142	1.225468868
Sabinas Paras Aquifer	0.243022607	7.343019936
Bajo Rio Bravo	0.235933425	4.502208627
Mendez - San Fernando Aquifer	0.30414577	11.06243591
Vicente Guerrero-Poanas Aquifer	0.241132759	31.81231256
Rio Piaxtla Aquifer	0.372541395	30.11464518
Rio Presido Aquifer	0.441232087	29.83077585
Valle de Escuinapa	0.527878295	25.6380504
Rio Canas Aquifer	0.577461749	16.3338037
Vanegas-Catorce Aquifer	0.164686338	1.584996565
Villa de Arriaga and Pino Suarez Aquifers	0.212889108	26.72302917
Perote-Zalayeta Aquifer	0.476626877	22.48014927
Northeastern Libres-Oriental Aquifer	0.28097362	16.75744073
Eastern Libres-Oriental Aquifer	0.352303901	22.57872106
Huatulco Aquifer	0.580939037	4.915530103
Dixie Valley	0.08074438	0.338244193
Virgin River Valley	0.066474982	0.174234921
Dugway-Government Creek Valley	0.101717409	0.259293751
Smoke Creek Desert	0.12788423	0.057194009
Hot Creek Valley	0.088230229	0.232468227
Stone Cabin Valley	0.075751377	0.989958641
Lower Meadow Valley Wash	0.056371075	0.10312057
Ralston Valley	0.076590887	0.053592179
Goshute Valley	0.144870485	0.234958134
Tule Valley	0.093416455	0.479904901
Kobeh Valley	0.160676158	0.109672992
Sarcobatus Flat	0.048536142	0.041004734
Skull Valley	0.14393579	0.789914466
Southern Butte Valley	0.156209047	0.081785068
Pine Valley	0.128067361	0.032561673
Penoyer Valley	0.088631992	1.42553162
Gold Flat	0.0732	0.147833784
Fish Springs Flat	0.099729874	0.141862088
Northern Tikapoo Valley	0.084069911	0.007706306
Wah Wah Valley	0.100321482	0.369995594
Southern Railroad Valley	0.081384554	0.565122012
Smith Creek Valley	0.133521468	0.50553333
Duck Lake Valley	0.167453312	0.567562692
Lida Valley	0.062164738	0.041549605
Hawthorne Whiskey Flat	0.071875	0.381075593
Grouse Creek Valley	0.165031111	4.343092696
Ivanpah Valley	0.057053786	0.025953223
Mud Meadows	0.111754103	0.114125317
Garden Basin	0.1053762	0.058446937
Pilot Valley	0.090991478	0.17513094
Lower Amargosa Valley	0.031411713	0.004809594
Coal Valley	0.103660488	0.12982903
Frenchman Flat	0.055273166	0.007884163
Long Valley	0.216584475	0.012752204
Edwards Creek Valley	0.117673303	0.510147572
Cactus Flat	0.074129347	0.138307681
Promontory Mountains Area	0.187926087	0.891073195
Southern Tikapoo Valley	0.064470416	0.081922077
Columbus Salt Marsh Valley	0.058926161	0.056654864
Cave Valley	0.15094571	0.076388743
Hualapai Flat	0.117064539	1.811105008
California Wash	0.047843683	0.015416261
Yucca Flat	0.066052363	0.153363133
San Emidio Desert	0.116207343	0.831678025
Antelope Valley near Topaz Lake	0.145753412	4.247679268
Hansel and North Rozel Flat	0.202120345	3.439060326
Blue Creek Valley	0.235324661	14.1682752
Sink Valley	0.145452147	0.039940699
Mercury Valley	0.058965517	0
Chicago Valley	0.037695185	0.007572147
Muddy River Springs Area	0.044587879	2.641983399
Truckee Meadows and Pleasant Valley	0.142600701	0.359518772
Western Washoe Valley	0.174808333	0.525466121
Eastern Washoe Valley	0.148971429	0.113914373
Long Valley in central Nevada	0.156127169	0.08949492
Socorro Basin	0.11018981	3.71058238
Engle Basin	0.121509067	0.164236769
Palomas Basin	0.117979067	0.871778392
Las Vegas Basin of northeast New Mexico	0.227260295	0.389303245
Flint Hills Upland	0.528700527	30.36107629
Osage Plains	0.632544562	27.58026529
Gypsum Hills	0.327421095	16.2913194
Dakota Aquifer in southeast Nebraska	0.541726313	67.40296032
Bone Spring-Victorio Peak Aquifer and Dell Valley	0.114364595	5.839312717
Crow Flats	0.1209309	0.325525641
Imperial Valley	0.026670781	48.46415489
Upper Borrego Valley	0.061358743	0.549748549
Lower Borrego and Ocotillo-Clark Valleys	0.036169256	3.311870118
Southern Owens Valley	0.066611294	0.353876221
Bishop Basin	0.0626836	1.007810867
Chaleant Valley	0.073131621	4.714733192
Round Valley and Pine Creek Basin	0.129188525	0.739428928
Dale Valley	0.032203079	0.014652519
Eastern Imperial and Amos and Oligby Valleys	0.028245864	0.146058871
Irwin Basin	0.038107463	0.002770673
La Posa Plain	0.04683538	0.000299205
Searles Valley	0.030779018	0.170458666
Indian Wells Valley	0.034273742	0.383133069
Rose Valley	0.066405325	0.001915549
Kern River Valley	0.107093651	3.630536306
Walker Basin Creek Valley	0.152084848	2.06509636
Long Valley near Crowley Lake	0.192242782	0.093057111
Bridgeport Valley	0.169730357	1.827658187
Long Valley in eastern California	0.194509009	0.239403553
Palen and Chuckwalla Valleys	0.028787706	0.107831057
Eastern Arroyo Seco Valley	0.032869186	0.024930141
Eastern Salton Sea	0.024635981	0.015481708
Coyote Wells Valley	0.039200565	0
Jacumba Valley	0.117306452	0.199703484
El Cajon Valley	0.162365789	0.032051282
Poway Valley	0.180387179	0.009596929
Escondido Valley	0.188801754	0.004542014
Warner Valley	0.194553614	1.414646422
Santa Maria Valley	0.193499281	0.384566995
San Pasqual Valley	0.165962069	5.060482037
Santa Margarita Valley	0.16595	0.420242915
San Luis Rey Valley	0.167717576	1.210985179
Temecula Valley	0.156472561	0.08512767
Eastern Elsinore Valley	0.156318605	0.116891669
Western Elsinore Valley	0.16015625	0.01504445
Bedford-Coldwater Valley	0.174125	0.067480258
San Juan Valley	0.182084	0.149178959
Cahuilla Valley	0.188112097	0.861826698
Terwilliger Valley	0.187138298	1.193450576
Thousand Oaks and Russell Valley	0.209592424	0.062595088
Conejo Basin	0.213269369	0.006497022
Simi Valley	0.205616484	0.050796656
San Fernando Valley	0.190398096	0.085020461
Western San Gabriel Valley	0.203544403	0.226833518
Eastern San Gabriel Valley	0.199726761	0.042850744
Southern San Gabriel Valley	0.209484375	0.126553071
Raymond Basin	0.226451316	0.043198957
Eastern Santa Clara River Valley	0.17731831	0.776388604
Pajaro Valley	0.392686068	32.78627262
Santa Cruz Coastal Terraces	0.494225862	0.480033477
Half Moon Bay Coastal Terraces	0.582565517	2.20699058
Livermore Valley	0.229359621	6.938788233
San Ramon Valley	0.28636	0.448108632
Ygnacio Valley	0.283214667	1.363738318
Clayton Basin	0.26990813	5.0463316
Pittsburg Plain	0.236405682	7.051269451
Petaluma Valley	0.481267781	25.67412363
Sonoma Valley	0.435431064	36.47212915
Kenwood Valley	0.522314815	6.425682508
East Bay Plain	0.34427988	0.315751284
San Mateo Plain	0.318426667	0.281940144
Niles Cone	0.220330389	1.906174212
North San Benito	0.219427311	47.57416025
Llagas Area	0.275409901	34.81857655
Panoche Valley	0.130334951	3.500136575
Pleasant Valley west of the San Joaquin Basin	0.096160825	42.30322012
Northern Kettleman Plain	0.097781592	46.50086908
Southern Kettleman Plain	0.105318216	36.45978708
Big Valley	0.509830612	10.75472064
Scotts Valley	0.507171429	12.54798052
Ukiah Valley	0.605542254	10.0501596
Anderson Valley	0.711097015	1.110666105
Covelo Round Valley	0.667355769	12.89249796
Little Lake Valley	0.82908	6.257092199
Fort Bragg Terrace	1.008753846	0.095394737
White Wolf Basin	0.122707967	24.54831575
Southern Kern Basin	0.08593355	43.074157
Antelope Plain and Lost Hills	0.104614169	42.51280187
Northern Kern Basin	0.084236224	45.57387614
Tule Basin	0.102676475	58.0244764
Kaweah Basin	0.125777368	59.07140476
Tulare Lake Basin	0.089949951	64.48407021
Westside Basin	0.089945537	63.80781306
Kings Basin	0.13070638	51.08453776
Madera Basin	0.136111845	49.50581783
Merced Basin	0.164807419	49.97076476
Modesto Basin	0.188826061	43.20109425
Cosumnes Basin	0.27127119	42.81535902
Delta-Mendota Basin	0.129259639	58.97465712
Tracy Basin	0.166837315	57.63735132
Eastern San Joaquin Basin	0.225459503	47.09413186
Turlock Basin	0.177340574	52.85310375
Chowchilla Basin	0.139774545	62.97745188
East Contra Basin	0.183804594	38.25048757
Solano Basin	0.266071126	54.91267593
North Yuba Basin	0.335419469	42.95972925
Vina Basin	0.341785555	27.65402634
South American Basin	0.262273448	27.11606643
South Yuba Basin	0.308673187	39.08690258
Central Colusa Basin	0.250553287	58.21341862
Northern Colusa Basin	0.274839003	59.22427174
Southern Colusa Basin	0.240553816	56.6634544
Wyandotte Creek Basin	0.352749195	16.44744577
Butte Basin	0.290522659	56.61784206
North American Basin	0.27731083	37.08797586
Yolo Basin	0.264868293	53.25385768
Eastern Sutter Basin	0.274628034	53.66024413
Western Sutter Basin	0.252570352	60.26517219
Red Bluff	0.323386444	13.91844605
Antelope Basin	0.325515873	36.13273225
Corning Basin	0.296878187	40.55495676
Los Molinos Basin	0.321532463	18.818963
Santa Monica Coastal Plain	0.1857	0.435381856
Hollywood Basin	0.19065	0.022428084
Central Basin	0.187276724	0.142409254
West Coast Basin	0.176945118	0.218460144
Orange County Coastal Plain	0.187598813	0.563408736
Oak Ridges Moraine	0.946179368	23.68765661
Black Warrior River Aquifer System (Eutaw and McShan Formations and Tuscaloosa Group)	0.947413614	7.914414081
Southern Goose Lake Valley	0.254246256	2.467003473
South Fork Pitt River Basin	0.231450088	8.707126756
Alturas Warm Springs Valley	0.240548969	3.100846694
Big Valley in northern California	0.288655091	5.321095463
Fall River Valley	0.358191587	11.68082324
Madeline Plains	0.214652605	4.170831784
Willow Creek Basin	0.257829907	6.075072311
Secret Valley	0.172910884	1.825395286
Chino Basin	0.173814832	0.785627919
San Bernardino Basin	0.137661276	0.057101309
Riverside-Arlington Basin	0.158894172	0.06503642
Temescal Basin	0.184859615	0.009144261
Yucaipa Basin	0.160474468	0.030851379
San Timoteo Basin	0.153239831	0.342111592
Poza Rica Aquifer	0.860051464	55.48509217
Lower Rio Paz Aquifer	0.86538501	62.05394082
Sonsonate Aquifer	0.931020721	31.78789349
Cara Sucia-San Pedro Aquifer	0.902150177	52.54431388
Western Salvadoran Coastal Plain	1.025380579	50.58891994
Eastern Salvadoran Coastal Plain	0.988341469	47.28211229
Zapotitan Aquifer	0.947260421	23.93320776
Santa Ana Aquifer	0.874148108	18.61946632
Presidio-Redford Bolson and Del Peso Valley	0.115008551	1.119449746
Red River Delta	1.273899199	47.79953298
Southern Mekong Delta	1.16191204	48.23884959
Eastern Mekong Delta	0.926126842	48.0748924
Ha Tinh Coastal Quaternary Aquifers	1.519567375	44.45933608
Osaka Plain	1.017951369	3.08567573
Nara Basin	1.153747993	12.01342455
Kyoto Basin	1.238753797	7.368754694
Kinokawa Valley	1.054573232	7.813333333
Yoshino Basin	1.235747826	7.61243273
Shigenobu-gawa Alluvial Fan	1.255672243	4.93580936
Western Chikugo-Saga Plain	1.427527219	23.96387043
Central Chikugo-Saga Plain	1.425017077	27.37910027
Toyooka Basin	1.614121505	22.41662928
West-central Kanto Plain	1.085868085	13.29689962
Northwestern Kanto Plain	1.093956319	13.8575435
Hiroshima Plain	1.515383234	2.414275593
Kuzuryu Basin	1.979185732	20.04383768
Tedori Alluvial Fan	1.813779695	11.94776791
Sendai River Basin	1.555319802	14.84217877
Asahikawa Basin	1.28424595	33.9370778
Limmat Valley	1.230803636	6.243387138
Wiggertal Valley	1.381606731	19.84605105
North Seeland Aquifer	1.032576	34.58492905
Middle-Upper Devonian Aquifer System	0.885271019	23.07535283
Western Fomanat Plain	0.879877178	50.81896785
Southern Maryborough Basin	0.625503424	2.628065596
Geer Basin and Hesbaye Chalk Aquifer	0.98456513	60.89362726
Mons Sedimentary Basin	0.918226336	42.39087039
Brussels Sands	0.944120896	53.03608868
Tournaisis Region Carbonate Aquifers	0.88423325	42.34666514
Bierzo Basin	0.823221472	11.145945
Xinzo de Limia Aquifer	1.361613276	35.51654623
Tietar Valley Aquifer	0.272372861	16.60014676
Moraleja Aquifer	0.415057558	33.82844364
Galisteo Aquifer	0.375085619	26.17543282
Vitoria-Gasteiz Quaternary Aquifer	0.755551302	44.78234626
Roussillon Plain	0.388974948	13.01944125
Forez Plain	0.675296467	35.15931066
Cuberta de el Saltador	0.173684247	20.34717722
Vega de Granada Aquifer	0.242892966	24.69181006
Fuente-de-Piedra Aquifer	0.35647614	32.51263324
Tajuna-Montes Universales Aquifer	0.420919985	6.436406856
Southern Guadiana Menor Basin	0.265976882	16.82575307
Eastern Guadiana Menor Basin	0.252052455	32.84826989
Upper Thracian Plio-Quaternary Aquifer	0.453500501	62.82047731
Dublin Basin	1.414829351	32.46555718
Mangaluru Coastal Aquifer System	2.290467197	6.367342875
Central Coastal Deccan Traps	1.945659606	10.50993375
Southern Coastal Gujarat Alluvial Plain	0.793454088	49.75673078
Lyonnais and South Dombes Miocene Aquifer System	0.838353575	38.87977168
Dauphine Miocene Molasses Aquifer System	0.83515291	33.66681662
Oja Alluvial Aquifers	0.462482831	67.07834253
Lillo-Quintanar Aquifer	0.277354677	62.83559846
Consuegra-Villacanas Aquifer	0.254188841	46.7061208
Tejo Alluvium	0.471336652	37.57030709
Campina de Faro and Sao Joao da Venda Aquifers	0.328947137	10.06038569
Ayamonte-Huelva Coastal Aquifer	0.300457143	16.87660001
Western Doon Valley	1.1210067	30.51477321
Ryan Flat	0.156473598	0.033269481
Lobo Flat	0.13520977	2.444053408
Wild Horse and Michigan Flats	0.135050186	1.70296988
Northern Hickory Aquifer	0.343564225	4.38494476
Lipan Flats	0.258043387	31.069231
West Jutland Quaternary and Tertiary Sand Aquifer System	1.119063355	45.95946969
West Zealand Quaternary Sand Aquifer System	0.768240127	58.53605914
Northeast Zealand Limestone and Sand Aquifer System	0.781785288	37.57411485
Djursland Limestone and Sand Aquifer System	0.871573799	43.73682218
Marana-Casinca Plain	0.551911261	22.06294023
Lhasa Valley	0.262111826	0.328356355
Lampang Basin	0.611745231	30.67590785
Northern Plane Basin	0.795951491	17.27158563
Burdekin Delta	0.501757017	10.71704244
Lachlan Alluvium	0.274063909	47.38486153
Semirom Basin	0.109640244	28.37217913
Eastern Lordegan Basin	0.13626646	46.29503356
Western Lordegan Basin	0.129556481	49.98530559
Eastern Kome Basin	0.106894203	19.0298708
Western Kome Basin	0.107449645	32.801417
Deh Bid Basin	0.081465786	13.69804987
Western Fakhrabad Basin	0.100894366	9.840758755
Eastern Fakhrabad Basin	0.102349107	11.31473186
Deh Kahan Basin	0.108497059	11.5668239
Shah Gheyb Basin	0.093594286	6.244445727
Upper Rustaq-Fork Basin	0.105176378	12.95337135
Dezhgah-Kordeh Basin	0.083017537	16.45786473
Chahghah Basin	0.081858787	11.41234994
Baghan Basin	0.080697674	20.28978052
Khane Ket Basin	0.099142466	5.889929666
Baladeh Basin	0.086087302	57.28854724
Sidon Basin	0.128693617	57.21695111
Dalon Basin	0.12655	46.9318413
Lishtar Basin	0.111539216	41.52539381
Takht Deraz Basin	0.133945455	60.19269977
Reyosh Basin	0.151008309	12.50821611
Yengejeh Basin	0.219251648	57.49144865
Daryache Namak Basin	0.105345353	0.365752308
Shiramin Basin	0.1688	20.54630416
Tafresh Basin	0.13552973	20.8481842
Kouhbanan Basin	0.05019185	0.7645
Islam Abad Plain	0.232954108	75.90903619
Northern Guam Lens Aquifer	1.23447707	14.8
Matanza-Riachuelo Aquifer System	0.691920806	22.6363202
Vanrhynsdorp Aquifer	0.100158162	13.78988318
Gandoman-Boldaji Aquifer	0.143810959	58.11234397
Pirie Basin	0.1654327	45.36547968
Willchra Basin	0.151042005	63.0978018
Booborowie Valley	0.250582967	78.88589115
Don River Delta Aquifer	0.497281879	6.156483987
Proserpine Basin	0.743988757	15.42320286
Lower Herbert Aquifer	0.89661614	18.85110805
Mulgrave Aquifer	1.250383863	8.191712142
Arriga Flats	0.576172973	7.453865337
Ivanhoe and Packsaddle Plains	0.318817647	5.605612518
Weaber Plain	0.330576555	6.848371777
Knox Creek Plain	0.326752885	0.004379091
Keep River Plain	0.32989125	0.008765497
Mantinea Flats and Carlton Plain	0.28774752	0.385768487
Carmel Valley	0.569454167	2.027409117
Tahoe Valley South Basin	0.467806604	0.259883168
Smith River Plain	1.770833163	12.35918664
Astian Aquifer	0.407767536	27.47487729
Grande Terre Limestone Aquifer	0.699984903	9.998415053
Rheintal Aquifer	1.490490981	16.09451389
Ljubljana Polje	1.534905978	18.81421053
Ljubljana Barje	1.553907895	26.47278334
Eastern Celje Basin	1.277369863	33.02340652
Eastern Isonzo-Soca High Plain	1.361514167	22.72547593
Sofia Neogene Graben	0.56301103	45.17745043
Malm Valangnian Aquifer	0.467832955	65.28610282
Lom- Pleven Depression	0.512514034	64.92565277
Kazanlak Kettle	0.50498908	49.38364959
Western Nakambe Basin	0.302632228	38.07189885
Grazer Feld	0.944498237	17.55474296
Leibnitzer Feld	1.038778039	30.76460768
Lower Mur Valley	0.967179365	42.4697198
Krsko-Brezice Polje Aquifer	1.147379921	40.91205285
San Agustin Plains	0.159221715	0.077584195
Salzburg Basin	1.587144084	21.16776748
Northern Massa Basin	0.090447147	24.29375728
Lower Souss Basin	0.105064225	17.99947911
Central Souss Basin	0.108980766	22.64622201
Upper Souss Basin	0.117398517	20.95363488
Guelmim Basin	0.056242166	6.59636405
Middle Tata Alluvial Basin	0.05779	2.813823459
Taznakht Plain	0.135506621	1.308625951
Western Ouarzazate Basin	0.082777161	1.16955718
Mezguita Oasis	0.043253676	9.737515605
Tinzouline Oasis	0.035031304	4.939952218
Temata Oasis	0.026670954	5.52752703
Fezouata Oasis	0.022701967	2.517394365
Ktaoua Oasis	0.019953086	5.262348812
Mhamid Oasis	0.018097041	2.233427951
Western Galilee Basin	0.316675179	44.51346395
Coastal Aquifer	0.225169584	44.7714525
Northern Shuicheng Basin	1.010722449	3.032666854
Upper Beichuan Area	0.368987407	48.11504052
Nanchuan Area	0.323631579	19.29000556
Xinachuan Area	0.340244444	36.40468227
Lanzhou Valley Basin	0.264207368	2.807043395
Wuhai Basin	0.091207313	12.83571687
Pauma Valley	0.169764583	0.205142857
Golmud Alluvial Fan	0.026414682	6.222595244
Urumqi Valley	0.129082679	8.834506732
